# Supplementary material for: Discovery of the oldest South American fossil lizard illustrates the cosmopolitanism of early South American squamates
Source: Commun Biol. 2020 Apr 29;3:201. doi: 10.1038/s42003-020-0926-0 (PMC7190622; doi:10.1038/s42003-020-0926-0)
Supplement: Supplementary file 2 — Supplementary Data 1 [file 42003_2020_926_MOESM2_ESM.txt]

#NEXUS
[written Tue Feb 12 09:41:07 MST 2019 by Mesquite  version 3.04 (build 725) at pc/10.253.81.18]

BEGIN TAXA;
	TITLE Taxa;
	DIMENSIONS NTAX=131;
	TAXLABELS
		Protorothyris_archeri Protocaptorhinus_pricei Captorhinus_aguti Labidosaurus_hamatus Eunotosaurus_africanus Proganochelys_queensdedti Odontochelys_semitestacea Kayentachelys_aprix Petrolacosaurus_kansensis Araeoscelis_gracilis Araeoscelis_casei Claudiosaurus_germaini Youngina_capensis Hovasaurus_boulei Acerosodontosaurus_piveteaui Saurosternon_bainii Coelurosauravus_jaekeli Coelurosauravus_elivensis Hupehsuchus_nanchangensis Parvinatator_wapitiensis Gulosaurus_helmi Utatsusaurus_hataii Mixosaurus_panxianensis Prolacerta_broomi Protorosaurus_speneri Tanystropheus_longobardicus Langobardisaurus_pandolfii Megalancosaurus_preonensis Macrocnemus_fuyuanensis Macrocnemus_bassanii Endennasaurus_acutirostris Askeptosaurus_italicus Xinpusaurus_kohi Philydrosaurus_proseilus Champsosaurus_lindoei Trilophosaurus_buettneri Mesosuchus_browni Howesia_browni Teyumbaita_sulcognathus Hyperodapedon_huenei Proterosuchus_alexanderi Proterosuchus_fergusi Euparkeria_capensis Erythrosuchus_africanus Largocephalosaurus_qianensis Sinosaurosphargis_yunguiensis Cyamodus_hildegardis Placodus_gigas Wumengosaurus_delicatomandibularis Serpianosaurus_mirigioliensis Lariosaurus_calcagnii Pistosaurus_longaevus Palaegama_vielhaueri Kuehneosaurus_latus Icarosaurus_siefkeri Pamelina_polonica Megachirella_wachtleri Marmoretta_oxoniensis Paliguana_whitei Sophineta_cracoviensis Gephyrosaurus_bridensis Diphyodontosaurus_avonis Planocephalosaurus_robinsonae Homeosaurus_maximiliani Clevosaurus_hudsoni Palaeopleurosaurus_posidoniae Kallimodon_pulchellus Priosphenodon_avelasi Sphenodon_punctatus Trioceros_jacksonii Uromastyx_aegyptia Priscagama_gobiensis Pleurodontagama_aenigmatoides Igua_minuta Polrussia_mongoliensis Oplurus_cyclurus Stenocercus_scapularis Hoplocercus_spinosus Pristidactylus_scapulatus Iguana_iguana Polychrus_marmoratus Crotaphytus_collaris Liolaemus_signifer Leiocephalus_carinatus Phrynosoma_modestum Plestiodon_fasciatus Mabuya_mabouya Slavoia_darevskii Globaura_venusta Cordylus_niger Broadleysaurus_major Timon_lepidus Lacerta_viridis Meyasaurus_diazromerali Paramacellodus_oweni Gobinatus_arenosus Gilmoreteius_chulsanensis Teius_teyou Petracola_ventrimaculatus Xantusia_vigilis Tepexisaurus_tepexii Ardeosaurus_brevipes Eichstaettisaurus_schroederi Gobekko_cretacicus Dactylocnemis_pacificus Gekko_gecko Coleonyx_variegatus Huehuecuetzpalli_mixtecus Dalinghosaurus_longidigitus Xenosaurus_grandis Pseudopus_apodus Elgaria_multicarinata Heloderma_suspectum Lanthanotus_borneensis Varanus_salvator Aigialosaurus Adriosaurus_suessi Pontosaurus Najash_rionegrina Dinilysia_patagonica Pachyrhachis_problematicus Cylindrophis_ruffus Xenopeltis_unicolor Anilius_scytale Spathorhynchus_fossorium Rhineura_floridana Bipes_biporus Blanus_cinereus Dibamus_novaeguineae Becklesius_cataphractus Neokotus_sanfranciscanus_ 
	;

END;


BEGIN CHARACTERS;
	TITLE  Character_Matrix;
	DIMENSIONS  NCHAR=349;
	FORMAT DATATYPE = STANDARD GAP = - MISSING = ? SYMBOLS = "  0 1 2 3 4 5 6 7 8 9 A B C D E F G H J K M N P Q R S T U V W X Y Z a b c d";
	CHARSTATELABELS 
		1 'Premaxillae, fusion', 2 'Premaxillae, nasal', 3 'Premaxillae, posterodorsal process', 4 'Premaxillae, dentition', 5 'Premaxillae, dentigerous beak', 6 'Premaxillae, ventral bony beak', 7 'Premaxillae, incisive process', 8 'Premaxillae, ventral surface, premaxillary foramina', 9 'Premaxillae, vomerine medial flange', 10 Septomaxillae, 11 'Septomaxillae, position', 12 'Septomaxillae, shape, anteriorly', 13 'Septomaxillae, midline crest', 14 'Maxillae, contact, with premaxilla', 15 'Maxilla-premaxilla fenestra', 16 'Maxillae, anterior superior alveolar foramen', 17 'Maxillae, nasal process', 18 'Maxillae, posterior emargination, between nasal and orbital processes', 19 'Maxillae, antorbital fossa', 20 'Maxillae, premaxillary process', 21 'Maxillae, premaxillary process, groove, on dorsal surface', 22 'Nasals, fusion', 23 'Nasals, ventrolateral process', 24 'Nasals, ventrolateral process, position, relative to maxillary nasal process', 25 'Nasals, foramina', 26 'Nasals, medial pillar', 27 Lacrimals, 28 'Lacrimals, position, relative to prefrontal lateral margin', 29 'Lacrimal duct, foramen, division', 30 'Lacrimal duct, posterior opening on skull surface, position', 31 'Lacrimals, shape', 32 'Prefrontals, ornamentation', 33 Prefrontal_crest, 34 Supraorbital_bones, 35 Jugals, 36 'Jugals, posteroventral process', 37 'Jugals, posteroventral process, shape', 38 Quadratojugals, 39 'Quadratojugal, anterior extension', 40 'Quadratojugals, ventral margin, medially inflected flange', 41 'Quadratojugals, ornamentation, on external surface', 42 Quadratojugal_foramen, 43 Postorbitals, 44 'Postorbitals, fusion to postfrontal', 45 'Postorbitals, dorsal margin, position relative to postfrontal', 46 'Postorbitals, dorsal process', 47 'Postorbitals, ventral process', 48 'Postorbitals, lateroventral concavity', 49 Squamosals, 50 'Squamosals, anteroventral process', 51 'Squamosals, posterior process', 52 'Squamosals, dorsal process', 53 'Squamosals, occipital flange', 54 'Squamosals, temporal terrace', 55 'Squamosals, anterior margin, bifid facet for postorbital', 56 Postfrontal, 57 'Postfrontals, distal process', 58 'Postfrontals, distal process, division', 59 'Postfrontals, medial margin, position, relative to frontal and parietal', 60 'Postfrontals, parietal process', 61 'Postfrontals, medial forking', 62 Supratemporals, 63 'Supratemporals, temporal process', 64 Tabulars, 65 Postparietals, 66 'Postparietals, number', 67 'Frontals, fusion to each other', 68 'Frontals, parietal tabs', 69 'Frontals, subolfactory processes (crista cranii)', 70 'Frontals, subolfactory processes (crista cranii), fusion to each other', 71 'Frontals, orbitonasal projection', 72 'Parietals, fusion', 73 Pineal_foramen, 74 'Parietals, supratemporal process', 75 'Parietals, posterolateral corner, distal end, division', 76 'Parietals, ornamentation', 77 'Parietals, lateral frill', 78 'Parietals, frontal tabs of parietal', 79 'Parietals, nuchal fossa', 80 'Parietals, nuchal fossa, roofing by parietal posterior flange', 81 'Parietals, ventral side, parietal fossa', 82 'Parietals, ventral side, parietal fossa, posterior margin', 83 'Parietals, posteromedial (=postparietal) process', 84 'Parietals, posteromedial (=postparietal) process, division', 85 'Parietals, parietal table, shape', 86 'Parietals, dorsal surface, parasagittal crests', 87 'Parietals, crista cranii parietalis, epipterygoid process', 88 'Vomers, fusion', 89 'Vomers, teeth', 90 'Vomers, anterior premaxilalry process', 91 'Vomers, lateral expansion', 92 'Vomers, ventral surface, midline crest', 93 'Vomers, ventral surface, lateral crests:', 94 'Vomers, ventral foramina, in each vomer element', 95 'Vomers, shape in cross-section', 96 'Vomers, posteroventral process', 97 'Palatines, teeth', 98 'Palatines, ascending process', 99 'Palatines, medially directed process', 100 'Palatines, ventral surface, sulcus choanalis', 101 'Palatines, infraorbital foramen', 102 Palatine_foramina, 103 'Palatines, maxillary process, ventral aspect', 104 'Palatines, subchoanal shelf', 105 'Pterygoids, teeth', 106 'Pterygoids, anteromedial processes, anterior end bifurcation', 107 'Pterygoids, transverse processe', 108 'Pterygoids, transverse processes, flange', 109 'Pterygoids, transverse process, teeth', 110 'Pterygoids, main body, concave in ventral aspect', 111 'Pterygoids, arcuate flanges', 112 'Pterygoids, quadrate rami, posterolateral excavation', 113 Ectopterygoids, 114 'Ectopterygoids, lateral process', 115 Epipterygoid, 116 'Epipterygoid, base shape', 117 'Quadrates, articulating surface', 118 Quadrate_foramen, 119 'Quadrates, pterygoid process', 120 'Quadrates, posterior emargination', 121 'Quadrates, quadrate conch', 122 'Quadrates, suprastapedial process', 123 'Quadrates, cephalic condyle, notch for the squamosal', 124 'Carotid foramina, entrance in braincase, position', 125 'Supraoccipital, lateral ascending processes', 126 'Supraoccipital, medial ascending process', 127 'Supraoccipital, fusion to exoccipitals (or fused otoccipital)', 128 'Supraoccipital, sagittal crest', 129 'Supraoccipital, lateral nuchal crest', 130 'Basioccipital/basisphenoid,  sphenoid tubercles', 131 Sphenooccipital_epiphyses, 132 'Basioccipital, fusion, to exoccipital', 133 'Basioccipital, fusion to basisphenoid', 134 'Basioccipital, ventral aspect, shape, concavity', 135 'Basisphenoid, vidian canal', 136 'Basisphenoid, basispterygoid process', 137 'Basisphenoid, dorsum sellae', 138 'Basisphenoid (or parabasisphenoid), ventral aspect, shape, concavity', 139 'Basisphenoid, lateral depression', 140 'Prootics, prootic crest', 141 'Prootics, prootic crest, shape', 142 'Prootics, alar crest', 143 'Prootics, supratrigeminal process', 144 'Prootics, anterior inferior process', 145 'Prootics, lateral wall, facial nerve foramen', 146 'Prootics, lateral wall, facial nerve foramen, division', 147 'Parasphenoid, teeth', 148 'Parasphenoid, orbitosphenoid processes', 149 'Opisthotics, separation between the fenestra ovalis and lateral aperture of recessus scale tympani', 150 'Exoccipitals, lateral flange', 151 'Exoccipitals, fusion to opisthotic', 152 'Exoccipitals, occipital condyle process', 153 'Exoccipitals, crista tuberalis, lateral wall of braincase', 154 'Exoccipitals (or otoccipitals), contact to each other medially', 155 'Stapes, dorsal process', 156 'Stapes, stapedial foramen', 157 Laterosphenoids, 158 Orbitosphenoids, 159 'Orbitosphenoids, fusion medially', 160 Ossified_sphenethmoid, 161 'Ossified sphenethmoid, shape', 162 Anterior_mylohyoidal_foramen, 163 Posterior_mylohyoidal_foramen, 164 Anterior_inferior_alveolar_foramen, 165 'Dentary, symphysial area, fusion to each other', 166 'Dentary, symphysial area', 167 'Dentary, anterior end, split by Meckelian canal', 168 'Dentary, anterior end, symphysial articulatory facet, position', 169 'Dentary, subdental shelf', 170 'Dentary, dorsal margin, contact, with ventral margin in medial view', 171 'Dentary, dorsal margin, fusion, with ventral margin in medial view', 172 'Dentary, coronoid process', 173 'Dentary, coronoid process, dorsal expansion', 174 'Dentary, coronoid process, division', 175 'Dentary, posteroventral process', 176 Splenials, 177 'Splenials, fusion to dentary', 178 'Splenial, symphysial process', 179 'Splenial, anterior border, shape', 180 Angular, 181 'Angular, anterior end, medial view, position relative to splenial', 182 'Surangular (or fused compound bone), coronoid process', 183 'Surangular, lateral adductor crest', 184 'Surangular, anterior surangular foramen', 185 'Surangular, posterior surangular foramen', 186 'Surangular, mandibular fenestra', 187 'Articular, lateral shelf', 188 'Articular, fusion', 189 'Articular, foramen chorda tympani', 190 'Articular, retroarticular process', 191 'Articular, retroarticular process, dorsal fossa', 192 'Articular, retroarticular process, lateral notch', 193 'Articular and prearticular, medial process', 194 'Articular and prearticular, medial process, prearticular crest', 195 'Prearticular, retroarticular process', 196 'Prearticular, mandibular fossa', 197 'Posterior coronoid, dorsal process', 198 'Posterior coronoid, anterolateral process', 199 'Posterior coronoid, anteromedial process', 200 'Posterior coronoid, posterior process', 201 'Posterior coronoid, posteromedial process', 202 'Dentition, crown apical striations, labial side', 203 'Posterior dentition, accessory cusps, mesiodistally placed', 204 'Posterior dentition, mesiodistally accessory cusps', 205 'Posterior dentition, accessory cusps, labiolingually oriented', 206 'Posterior dentition,  replacement teeth', 207 'Posterior dentition,  resorption pits', 208 'Posterior dentition, replacement teeth, position in relation to functional teeth', 209 'Posterior dentition, tooth shape, concave anteriorly', 210 'Posterior dentary teeth, position, relative to dentary crista dorsalis (apex of labial wall) of dentary', 211 'Posterior dentary teeth, ankylosis to crista dorsalis (apex of labial wall) of dentary', 212 'Posterior dentary teeth, delimitation by tooth bearing bone', 213 'Posterior maxillary teeth, delimitation by tooth bearing bone', 214 'Posterior dentary dentition, lingual and labial carinae', 215 Anterior_dentary_teeth, 216 Anterior_dentary_teeth, 217 'Posterior maxillary teeth, anterolateral ridge', 218 'Maxillary teeth, alternating teeth', 219 'Atlas, pleurocentrum, fusion to axis (odontoid process)', 220 'Atlas, neural arches', 221 'Atlas, neural arches, postzygapophyses', 222 'Atlas, ribs', 223 'Axis, pleurocentrum, fusion to neural arch', 224 'Axis,intercentrum', 225 'Axis, connectivity to intercentra', 226 'Axis, intercentrum, fusion to axial pleurocentrum', 227 'Axis, ribs', 228 'Presacral pleurocentra, orientation of centrum', 229 'Presacral pleurocentra, notochord, persistent in adults', 230 Presacral_parapophyses, 231 'Presacral pleurocentra, midventral crest, cervical vertebrae', 232 'Presacral pleurocentra, midventral crest, dorsal vertebrae', 233 'Posterior presacral pleurocentra, precondylar constriction', 234 'Posterior presacral pleurocentra, dorsal verterae, margo ventralis ', 235 'Sacral vertebrae, number', 236 'Caudal vertebrae, autotomic septum', 237 'Intercentra, on cervical vertebrae', 238 'Intercentra, on cervical vertebrae, position', 239 'Intercentra, on dorsal vertebrae', 240 'Intercentra, on anteriormost caudal', 241 'Intercentra, on anteriormost caudal, shape', 242 Chevron_bones, 243 'Chevron bones, articulation ', 244 'Chevron bones, fusion to pleurocentrum', 245 'Chevron bones, distal fusion', 246 'Neural arches, dorsal vertebrae, ventral bridge, posterior borders of neural arches', 247 'Neural arches, prezygapophyses, presacral vertebrae, anterolateral processes of zygapophyses', 248 'Neural arches, presacral vertebrae, zygosphenes', 249 'Neural arches, presacral vertebrae, zygosphenes orientation', 250 'Neural arches and pleurocentrum, diapophysis, dorsal vertebrae, fusion to parapophysis', 251 'Neural arches, margo lateralis, posterior presacral vertebrae', 252 'Neural spine, cervical vertebrae, posterior notch', 253 'Neural spine, cervical vertebrae, apically, lateral expansion', 254 'Dermal neural spine, dorsal vertebrae', 255 'Neural spines, dorsal vertebrae', 256 'Neural spine, dorsal vertebrae, anterior midline process', 257 'Neural spine, dorsal vertebrae, mammillary process', 258 'Neural spine, dorsal vertebrae, apically, lateral expansion', 259 'Presacral ribs, anteroposterior crests', 260 'Presacral ribs, cervical ribs', 261 'Presacral ribs, anterior process, cervical ribs', 262 'Presacral ribs, uncinate processes, anterior dorsals', 263 'Presacral ribs, anteroventral process at rib head (= pseudotuberculum)', 264 'Presacral ribs, posterodorsal process at rib head (= pseudotuberculum)', 265 'Posteriormost presacral vertebra, ribs ', 266 'Posteriormost presacral vertebra, ribs articulation', 267 'Sacral/Cloacal ribs, distal forking', 268 'Sacral/Cloacal ribs, fusion to pleurocentra', 269 'Anterior caudal ribs, fusion to pleurocentra', 270 'Anterior caudal ribs, fusion to pleurocentra', 271 'Sternum, mineralized', 272 Xiphisternum, 273 Inscriptional_ribs, 274 Distal_ribs, 275 'Scapula, supraglenoid foramen', 276 'Scapula, supraglenoid buttress', 277 'Scapula, scapula ray', 278 'Scapula, dorsal acromion process', 279 'Scapula, supracoracoidal acromial process', 280 'Scapula, posterior emargination', 281 'Scapula, anterior emargination', 282 'Procoracoid, supracoracoid foramen', 283 'Procoracoid, angulation, medially', 284 'Procoracoid, anterior coracoid emargination', 285 Posterior_coracoid, 286 Epicoracoid, 287 'Clavicles, secondary dorsal curvature (anteriorly)', 288 'Clavicles, proximoventral fenestration', 289 'Clavicles, posterior process', 290 'Clavicles, dorsolateral flange', 291 'Clavicles, position, in relation to anterior margin of scapula', 292 'Clavicles, position, in relation to anterior margin of the interclavicle', 293 'Interclavicle, anterior process', 294 'Interclavicle, posterior process', 295 Cleithra, 296 'Ilia, posterodorsal notch, on acetabular margin', 297 'Ilia, supraacetabular buttress', 298 'Ilia, anterior pubic process', 299 'Ilia, anterior process', 300 'Pubes, obturator foramen', 301 'Pubes, pubic tubercle', 302 'Ischia, fusion to pubes', 303 'Ischia, anterior border, emargination', 304 'Ischia, ischiadic tuberosity', 305 'Ischia, isquiadic neck', 306 'Ischia, facet, for hypoisquium', 307 'Humeri, ectepicondyle foramen', 308 'Humeri, epicondyles', 309 'Humeri, entepicondyle foramen', 310 'Humeri, radial condyle (= capitelum)', 311 'Humeri, pectoral process', 312 'Humeri, pectoral process, connection to deltoid process', 313 'Humeri, angulation', 314 'Humeri,  secondary ossification of epiphyses', 315 'Humeri, anterior flange', 316 'Radia, styloid process', 317 'Radia, anteroproximal process', 318 'Ulnae, ossified olecranon process', 319 'Ulnae, large (ball-like) distal epiphysis', 320 'Perforating foramen, manus', 321 Intermedium, 322 Pisiform, 323 Palmar_sesamoid, 324 'Distal carpal 1, fusion to first metacarpal', 325 Distal_carpal_5, 326 Femora, 327 'Femora, internal trochanter', 328 'Femora, fourth trochanter', 329 'Femora, intertrochanteric fossa', 330 'Tibiae, distal end, notch', 331 Astragalus_and_calcaneum, 332 'Astragalus, concave articulation for the reception of calcaneum (or concave-convex astragalo-calcanear joint)', 333 'Calcaneum, lateral flange (or process) of the calcaneum', 334 'Calcaneum, foramen for perforating artery, position', 335 'Pedal lateral centrale, fusion to astragalus', 336 Distal_tarsal_1, 337 Distal_tarsal_2, 338 'Distal tarsal 4, proximal peg', 339 Distal_tarsal_5, 340 'Metatarsal 5, hooked', 341 'Metatarsal 5, plantar tubercle', 342 Gastralia, 343 Dorsal_trunk_osteoderms, 344 'Dorsal trunk osteoderms, imbrication', 345 Plastron, 346 Neural_plates, 347 Costal_plates, 348 'Dentition, tooth bases, expanded labiolingually', 349 'Dentition, crown apices, lingually concave' ; 
	MATRIX
	Protorothyris_archeri               000000???010010?0--0000-0?00000000011000000010100000000000210100010????001110?0-??1020??1?0001001?00???01011101010??1100000?10?101010200?000-?????0000?-0000?????0??000?0001000101?00?000000?0--1000000110000???00022000?0?0??1???000011-02?101??????100-?00000000000000??01??00001100?002001001??22100?00?00000?0003001000???????????????????????????0-00000
	Protocaptorhinus_pricei             000001???????10?0--??00-0?000000000110002?0010000000000000210??0010?00?000110?0-??0-20????????00????????????????????????????1??0???1???????????????0?00-0000????????00??0001000101?00000000??0--1000?????0000???0???0?00?00010100000?01?-0??10???????100-?000?????000000??????????1100?00?00?0???????0?????????????02?000000000?????????????????????????00000
	Captorhinus_aguti                   00000100100001010--0000-00001003000110001000101000000000002101010100100000?3000-1-0-20000000000010000010101110100-00110000001101000102101000-01010{0 1}0000-000000-0000100011001000100203000000011001000000110000101011--001000???1???0000?0-021??1100102100-10000000000000001311100001000000?001000002200?1000101-0001030000000000??????0000000111???????0-00000
	Labidosaurus_hamatus                000001??1000010?0--0000-0000?00300011000100010100000000000210101010000000113000-1-0-200000000?0010000010101110100-0011000000??0??00102001000-0101000000-000000-0000100011001000101202000000011001000?00110000100011-200000001010000000?0-021101?????2100-10000000000000001311100001100000200100000220001000101-0000030000000000101000000000011100100010-00000
	Eunotosaurus_africanus              000000??0????10?10000011??00??0?0000-010?1001110011110000021010?010000000?0?000-??0-2000100????01??????01011101011001100000???00010000?0?0?10??0??00?10?001?1??02???????00010??10030?1???000?0--0-00000110000???0002200000000?1????00000-0???????????100-10??0000010000001?1110000000010020000?0???000???0000000?0?03?01000000???????0?0?000?1100?00010-00000
	Proganochelys_queensdedti           0002-00101---1011000001111001001100100102000101000001000002101011-0000001001000-000-2010100000001000??10101000101000110100010101000?0200120101101100010100??10-021?11-0100010111011030111010?1100-1000001????????0022?00??000111--000000-0200-00-0202100-10100????100000??0111000000001002000000002?00111000101000300001000000000000000000001??00?11010-111??
	Odontochelys_semitestacea           ??????????????????????????????????????????0?????????????????????????????????????????????????????????????1011001?????1?0110???????10?00?0??????????????????????????????????????????????????????????????????????????????????0??1?1--041010-0?00-0??010??00-10??00000100000??????00000000100100000000?200?????01001?01000010000000000000000001-10?-0110010-100??
	Kayentachelys_aprix                 0?02-00?01---10?1001-0???01-??-3000110101001-00000101000--2--0-11-00100010-30?0-??0-20110000000000?1??1010100000110011011001100101010000100101?01000010000???0-021110001000---110120?11?101111100--000001-------------1---0????????000?1-0????????????00-1????????1??000??????????0000100000000000????1???????????3000010000000??????0000????????????10-111--
	Petrolacosaurus_kansensis           000000???????10?0--??0--0000??0?000100?0??00111000?????00030-100010000000113000-??1010?01?000?0?1?00???01011101010????0??????0010??002?010???0?1??10?00?001?0???????????000100?100?0010??000?0--????001?10000100000000000000101000000011-020101??0002100-10?000010000000001?1000001100010200100000?0100110011000?02030010000000101000000000011100100010-00000
	Araeoscelis_gracilis                ????????????????0--??00-0000??00000?00000000111000000000002101000100??000110000-??1010?0??000?00???????01?1110??????1?00000?010?010002?0?00???????00?000?0????????0?00??000100010??0?101?000?0--0-00001?10000???000020??00?????000?00010-0????1??????100-0000000?0000000??????0000110000020010?????????????11000?030300100000?0??????00000????????????0-00000
	Araeoscelis_casei                   000000???01??1??0--0000-0?00010000010000000011100000?0?000210100??00??00?1?000??????10??????????????????1?11101?????????????0100010002?0?0????????00?00000??????????00??000100010??00101000??0--??0000??10000???000??00000?????????00010-0??10110????100-?00000000000000????10?000????????????0000?010???0?11000?030300100000?0??????0000000111?0?00010-00000
	Claudiosaurus_germaini              0??000??????????100???????00??0??000-0?0??00111?0??????00021010???00??00010?00????0-11?01??00?001?0????0101010????????????????????????????????????00????????????????00??000100010??0?0???0?0????0-?0001????00???000??00000000?100000?0?0-020101??00-?100-10??00000000000010111??00??0001020000000???10???00110001030301-1000000001000000000011100100010-00000
	Youngina_capensis                   001000???01??1??1000000-0000??00{0 1}00100000000111{0 1}01111010002101000101???001000?0-??0-110?????????1?0????010111010????11000001110{0 1}010{0 1}0200100??010??00?00?001000-02???00??000???0100?00?1??00??1?00-???????0000???000??00000?????????00010-0????1??00-2000-1000001010???00???111???0110?00?200??000??000?1000?10101010311-00000?0????0?0000?????????????1000000
	Hovasaurus_boulei                   ??????????????????????????????????010?????0011100??110?00021010???01???0011?0?0-??0-1?????????????????????????????001?00?00?000?0??00????????????????00?00????????????????????????????????????????????????????????????????0???0000000010-0201011100-1100-1000001100000000020101000100000020000000022100111011000003030011000010001000000000011100100010-000??
	Acerosodontosaurus_piveteaui        ????????????????100???????00??001001000??00011100??????000210?????0???0?????????????????????????????????????????????1??0?00?????????????????????????????????????????????000????????0????0000?0--??-?10????000???000??00000?????????00010-0?0101??????100-10??0000000?00000?1????00????????????????????01010???????20?0??00000100010000000????????????10-00000
	Saurosternon_bainii                 ???????????????????????????????????????????????????????????????????????????????????????????????????????????????????????????????????????????????????????????????????????????????????????????????????????????????????????????????????0?0?0-??0??110010??0???0??000000??0001-?0111??0??0??0????0??0???200???1011010?010????0?00010??????0?0?00010100100??0-000??
	Coelurosauravus_jaekeli             000000?????????11000000-??1-??-010010000?0??????001110?00020-0-11-0?000001-01?0-??0-100?????????????????????????????????????????????????????????????????????????????000?000100110??0?000?00??1?00-?0001?10000???000??00000?????????????0-???0-0???????????????????000?000????????1?????????????????????????????????0?0??00000?0??00000?0?00?1?100????10-00000
	Coelurosauravus_elivensis           ????????????????100??????????????00100??0???????001110?00020-0-?1-0?000001-?1?0-??0-?00??????????????????????0?0????10?00??????????????0??????????00??????????????????????????????????????????????????????000???0???0???0000??1????0?000-0??0-???00-?000-????00000000000????0-??0100000000?0??00002???0???????????30?0??0000000????00????????????????10-00000
	Hupehsuchus_nanchangensis           0??2-0???????1??100??0??0000??00000100100?0011100011101000210101??01???00100??0-??0-?0??????????????????????????????????????00000??0??????????????????0??0?????????????????????10??0?0???00??1?0??????????????????????????0????0000??0??00?00-011010??0???0??10?0000000000?0????0000000002000000001?101000010010?001-1??00100100000010???00010100110?110000??
	Parvinatator_wapitiensis            00?00????????1??100000????00??000000-01001001?100001100000?????????????00??0????????10??????????????????????????????1???000????????????????????????????????????????????????1000????0?1000?????????????????000???000??0??00????????????????????????????0?????0????????????????????????????000??????????????????????01-??????0110001001???????????????????00000
	Gulosaurus_helmi                    001000???????1??100000??0?01??000000-?????0011100000100000???1111-01???001000?0-??0-10??????????????????????????????????????????????????????????????????????????????000??00????10030?????????????????????1000???000??0??000???1????0?0??-?????0???????0??0??000?00000000??????0000?000010000000??0??1??????????????1-1??0010110001001????????????????10-00000
	Utatsusaurus_hataii                 00?0000?0????10010000011?00???000?00-?????00101000001010??2?011?1-01??0?01000???????10????????????0?????000-10100????????????????????????????????????????????????00?0000000100010??0?110000000--0--0?????1000???0003300000?????????01?00-0?00-0?????2000-00??100000??000??????0000000001000000??????????????0010?001-1010010010??????0???????????????10-00000
	Mixosaurus_panxianensis             0?0000???????1?010000012??00??000000-0100?00201000001000002101111-0????001000?????0-10??????????????????????????????1101000?????????????????????????????????????????000?00010001003001100000?0--0--000???10001??0003300000?????????01000-0?00-01100-2?0??000000?0000000000??1000000000010000000000?00010000100000001-1010010010001001010100010000110010-00000
	Prolacerta_broomi                   00100000?????1011000000-00010100000100100100111001111010003{0 1}01011-0110000100000-1-0-110010000???1101??101011101011??110110010000010000001000-000100000010{0 1}110??02?0?00?100-1001100?02111100?11100-10000110000100000220000000011000001010-02010110??0?100-000100001001000??3?1?0000000001020000000000101?000110011000011-0000010???00?000000101???0?1010-00000
	Protorosaurus_speneri               000000???????1?11000000-??01010010010?????001110011110100020-1011-00???111000?0-??0-000???????????????????1?????????110110??00010??0?????????????????00100????????????00???100110??0?00?00000110?????????0000100000?200000000111--?010??-0200-00-010??0??00000001?00100000?00-00001000010200000000??101?0???0000?01001010000010100001000000001100010?10-00000
	Tanystropheus_longobardicus         011000???????1?111000?????010100100101----?011100?1110?000??-??11-0?00000100000-1-0-100?????????1??????01?1100001?????0?10??00010??0?????????????????00000???????0?0000100-1001100301001?000??--0--01?0110010100000?100000?????????0?010-0?00-?0-0?02?0??00??00???001000??????00000001000?00000000???0?????1?0101011011-0000010?00011010100{0 1}11011111010-00000
	Langobardisaurus_pandolfii          00?2-0???????1??1?0???????00??00100??1----0011100?1?1??000??-?????0?000??1?00?????0-10?????????????????????????????????1?0??????????????????????????????????????????00???0-100010??02100?00??0--0--?10???0010???0???-00000??????????????-?20???0-010???0-?0??00?-101-000000?1???00???????????????????????100101???01011-00000100?00?10?0100011011111010-00000
	Megalancosaurus_preonensis          001000???????1??110??0????????????010?????0?????0?1110?0??????????0??????1?00???????????????????????????????????????????????????????????????????????????????????????00??00-10?11013020???0???0--??-0??????000???0???????00000?1000??10?0-030??00-0103000-0???001??01-000010?1?0000?000?001000???????????010???????01011-00000000?00??0?0?00001????????0-00000
	Macrocnemus_fuyuanensis             011000???????1??1000000-0002??00000101----001110011110000020-1011-00??0111000?10??0-000???????????????????1????????????110?????????????????????????????????????????????????1001????0?000000???????????????000???000??00000???????????00?-02?0-00-?????0??00??00?00001000??3111?000??00?10???0?000???00??0?010??1?010??1-0000010??????0000000?1101011010-00000
	Macrocnemus_bassanii                011000???????1??10000?????02??00100101----001110011110000020-?????00???111000???????00??????????1??????01???00?0???????1101?????????????????????????????????????????00?0000100110030?000?0?0?0--0--01?1110000???0003?00000?????????01000-0200-00-1---?00-00000000000100000311100000000010200000000??001?010100110010011-0000010??????0?0?00010111011010-00000
	Endennasaurus_acutirostris          000??????????1??100000110?1-00-000010?????01--100??01?00--2--?????00???001??0???????10?00?000??00?000??00?????0??????????????????10?00?0?2????????00????????????????000????1???10??00?????????????????????????????????????0??0?1--0??010-0200-00-???2?0??00??0????001000??00100000000001000000000??2?0?10001?001?0?001010000000?0000?00000001?1?001001??000??
	Askeptosaurus_italicus              0000000??????1?111000011??00??00000101----001110001010000020-1011-00??0001000?10??10100?0?000?0?0?00???00010000011??1101111?000101000??0??010?????00000000???????00?000?000100110030?01??00010--0--010?1?1000???0002200000?0001????01000-0200-01100-2000-00000000000100000?01000000000010?0000000012101??00100010010011-0000010100001010000010000110010-00000
	Xinpusaurus_kohi                    000000???????1??100000110?1-??-0100101----01--100????0?0--2--1011-0???0001000?0-??0-10????????????????????1?????????1?01111??1?10??????????????????????????????????????????1001????0?01??000?100???01????10001??000??0??00?????????0100?-0200-0110102?0???0??00?0000?000000010??000000?101000000002??01???????????10{0 1}11-0000110??????0???000??000100010-00000
	Philydrosaurus_proseilus            001??????01?01??1100000-0?000002?001000120000100001111001-2100-11-00???011-10?10??0-11?010100?0?10??0?101?10??0?11??110??00??????10?0201?0??????????????????????????0000000100110??021???0?0?0--0--0?????0000???0002000000?????????41010-030??00-????00??000000?000??000??001100000000000200000000??00?110010001?02011010?000?0??????000?0???????????10-00000
	Champsosaurus_lindoei               01100000?????10?0----10-000000030001000120000100001111001-2100-11-00100011-10?10??0-110010100101100100101010100011??110000000101010002010000-?????00000100??0???????????000??????????????????????????????000010100122000000??10000141000-03?0-0??????000-0000000000010000000??00000000000?????0000?0?011000110000020011-000000??????0000000000??0????10-00000
	Trilophosaurus_buettneri            0002-000001?01011001-0???01-00-000011?????0??110001110???????0-1??01000011-0000-000-00100??00?0?01??0?1?0?110??01000010101011101010000?0?00101??10??0-1-?0??0??02110{0 1}0010000--0100100101101?11100-?0100?000011000012201-0000101000011010-0200-1100002100-000000000001?00??01110000000001020000?????000?100110??010100001000000020??0?000000101100011010-00020
	Mesosuchus_browni                   0?1001???01211011001-01100001001000100100100111001111010003101010001??0101010?0-??0-01001?000?0011000010101100101100110110010000010002?0?0010?0110000101001100-02??0000?1001001100100100?0001???0??0?????0000??10012200100000?1???001000-020??1100002000-10?00000000100000311100000001010?00000000?0001100011??0?01001??0?00010?00001000000101100?11010-00000
	Howesia_browni                      ????????????????100??0???0?????100010?????00111?0111???000?1010???0010???10?00????0-0???????????????????1011001011??11?1?001000??1???2?0?0????????000???0????????????????????????????10??0???????????????0000???001220??0000???000??10?0-020??1100102000-?0??00000?????????????????????????????????????1000?1000?0???????????????????000000001100011???????00
	Teyumbaita_sulcognathus             0112-1000????1011001-00-10001001100100000100111101011010002100-1??00000111-0000-010-0000000000000100001000110010100001010001010101000000?200-001??00010100???????11000?-10010001012001111000?1??0-00000110000???0?1??01-0000111000?01010-0??0-0??????000-1000000000???????????????00000002000???????10????????????100101000??????????00000???????????10-00000
	Hyperodapedon_huenei                0112-1000????1011001-01210000001100100000100111101011010002100-11-00000111-0000-010-000000000?000100001000110010100001010001010101000000?2010001100?0??100??00-02110000-10011101012021111000?1000-101001100001010012201-000???1????01000-02?0-0??????000-1000000000??000??01????00000000020000?????????1000??00000100101000??????????00000???????????10-00000
	Proterosuchus_alexanderi            0??001???????1??110??0???001??1?0001001001001110011110?00030-101000000001101000-??0-110?????????????????10111?1011001101000?0000010002?010?101?0???0000100??10-02???00??0001001100?00010?10011000-?0?????0000???0002200000001?100000100?-02010?10??02100-?000000010010000121110000000000020000000020101110011000?01001??000??0???????00?0?0001100011010-00000
	Proterosuchus_fergusi               001001??101211001100000-0001??100001001001001110011110100030-1010001000011000?0-??0-110000000?00????????1011011???001101000?01?00100?2001010-1????000??100??10-???0000??000100?100?000111100?1000-00?????0100???000?2000000??????0?????????????????????????????????????????????????????????????????????????????????????????????????????????????????????????00
	Euparkeria_capensis                 001000???01??1?1110000111001??11000100000100111001111010003{0 1}00-10001100011-0000-??0-100?????????1?0?????10?????0????11010001000001000210101101001000010100??10-02?00000000010011001000111100110010000001001001?0000220000000111????01010-020101??0002000-000100001001000??311100000000000200000000???0?1001100000000011-0000000??????0101000000??011011000000
	Erythrosuchus_africanus             001000001????1??111000110001??100001000001000110010110101-2?00-100000001?1-00?0-????11??????????010?0010001001001?0011010001000??1010000?01101?0100000000???10-02??000010001001100?00010111?10--1000000??0100??00002200000000?1????310?0-020??0??0102000-00??00001001?00??01??000000001012000??????????110010011101001010000000??????0010?0000???0?1011000000
	Largocephalosaurus_qianensis        0000000?0????1??10000010101-??-00000-1----?0111000111000002101011-01??0001010?11??1010??????????????????001100??1?001??0000?01000????????????????????00100??????????000?00010??10??00??????0?0--1?-0?????0000???0????0??00?????????00100-0200-0????02?0??-000001000??1000000100000?00000010000000111011????20000?011011-10000100000000?0?000?0???????11000001
	Sinosaurosphargis_yunguiensis       0000000?0????10?100000??1??????00000-1----01--1000111000--2--0-1??01???001-10?0-??0-20?00?0000000?0????00011000?1???1?00000?0000??0000?0?????????????00100??????????00000001000100300001?0?0?0--1?-?10???1000100000330??00?????????0?100-0????0???????00--000?????1??000??????????????????????0?011?????????????????????1?00010?0????????????????????11000001
	Cyamodus_hildegardis                0000000?0????101100??0111??????000011?????0011?000111?00002100-11-0????101-10?0-??0-10?000000??01?00??000011000010??110??00??????10?0?????????????????????????????????00???1000101?031?10000?0--??-?10???0000100000??00000?????????0???0-030??00-?????????????????10000000001000000000010????????????????002001000?????????00?0??????0100????????????11000000
	Placodus_gigas                      001000010013-10110000110101-00-0100110100000111001011010002100-11-01000{0 1}01-10?0-??0-111100000{0 1}0010001000000--0001000110110000001010002001200-0010-00010000??00-??1??1-00000110010110310??001?1100--010?1?00001000002200000000111--000000-0300-00-0201100-0000000000001000000100000000001010000000011011001021010?010010110000??0??001000000010011-???11000000
	Wumengosaurus_delicatomandibularis  001000???????1??100000100?00??001000-????00011100011?01000211??1??01???001000???????10??????????????????????????????1??010??????????????????????????????????????????000-0001001100?0??0?000??1?00-???????1000100000??0000000110????01?0?-0300-00-00-2?00--00000?00001000000010000000000101100000011???1000110??0?010?1??1000000??????0???00010?????0010-00000
	Serpianosaurus_mirigioliensis       001000???????10?1000000-101-??-01000-0100000211001111010002100-11-01000001-000101-0-100000000?000?00??00000--00010??110110??010101000????????????????00100?????????0000?000100010030201?1000?1101?10?????10001000002200000000?0???001000-0300-00-00-0100-10000010000100000001000000000010010000001110{0 1}1?000100100000311-1000010000001010?00010011-10010-00000
	Lariosaurus_calcagnii               000000???????1?1100000111?1-00-00000-1----0011100??1100001210101??11??00?1010???????1??000000?000?00??00000--00?10??10011???0001010002?1?20???????00????0???????????000?0?????01000020???00?11101??0?????1000???0002200000000??1--001010-0400-0110100100-10000010000100000001000000?0001011000000111011??0010010?001311-100000000000?0000000100??110010-00000
	Pistosaurus_longaevus               0?1?????0????10?10000?????1-??-00000-1----00110000111010002100-11-0????100-10?0-??0-001000000?000??0???00?0--00010????00000??????????????????????????????????????????????????????????????????????????????00001000???2???00????01--?41010-0??0-0??????000-100000100001000??????0000000001001000?????????0000??0100001011-1000000??????????????????????10-00000
	Palaegama_vielhaueri                ?????????????????????0???0???????000-?????0011?????????00020-?????011000010?00??1-0-1?0??????????????????????????????????????????????????????????????????????????????????00????10??????????????????????????????????????????????????0?0?1-020??110?????0???????????0??000???111??00????????????0?0????????0??1??0?0?031??0?000?0??????000000??????????0??000??
	Kuehneosaurus_latus                 0110000??????10?100??0????0101011000-1----00111?001110?00020-0-???01000001-0000-1-0-110?????????????????1?1110??????100110?0000001000?00?0010000??10000000??0???????????00010??10????????0000110101??????0000???0000?00000?????????010?{0 1}-020??0??????100-0001001010??000??0111??00000011020000??0??????1000100101010011-0?000????????010100?1????????00-00000
	Icarosaurus_siefkeri                ?????????????????????00-0001??001?00-???????????001110?00020-0-11-0?000?01-00???????1???????????????????1???????????????????10?001??02?0??????????1????????????????????????1001????0?01??0???????????????0000???000??000001?011???1{0 3}?0??-02?10???????000-000100?010000001-0111???0??00?102?0?????????????00000101?300???0?0?0?0??????????????????????0??00000
	Pamelina_polonica                   011000001????1011?0????????????00000-1----001110001110000020-???1-00{0 1}000?10000101-0-100?????????1?000010????????????110110?1?????1?0??00000??????????00100??????????0011000????10????????????????????????000010?0001200000?????????????????????????????????????????????????????????????????????????????????????????????????????????????????????????????????00
	Megachirella_wachtleri              ????????????????10?????????????0?00100100101--1000111000--2--??11-1110?101?00?0-??0-10?????????????????0101100?010??1101111??????1???200?00??1????00?00??0??????????????000100?10????00?100?011010?01001000001??000000??0?????????0010?1-???10???????000-?00000000000000???????000????000?000?1?00????1???????????303001010000000?01?????????????????10-00000
	Marmoretta_oxoniensis               0000000?0???????100?????????0??0??010?????0???1????????0??21??????1?1001????0???????????????????????????????????????????????????????????????????????????????????????????000100010??0200??00??0--0-001000?00001000000000000?????????010?1-????????????000-1????00?00?????????????????????????????????????????????????????????????????????????????????????00000
	Paliguana_whitei                    ????????????????100???????00??0?00010010?100?110011110?001210??1??0?10?0010?0?0-??0-100??????????1???????????????????101000??????1?0?????????????????00??????????????????00????10????????0???1???????????000????0????0?????????????????????????????????????????????????????????????????????????????????????????????????????????????????????????????????????00
	Sophineta_cracoviensis              000000001????10110000?????00??????00-0100100?1100111100000211???1-0110000100000-1-0-100?????????????????1?1000001???1??110??????????????????????????????????????????0010000????10???????????????????1?010000010?0000000000?????????????????????????????????????????????????????????????????????????????????????????????????????????????????????????????????00
	Gephyrosaurus_bridensis             000000010????00?100000120000000000010010010011100111101000211???1-10100101030?0-1-0-11001?0000001??00??01?110???110010011010?????1?00200100???????00?00100??????????001100011010---0-10?1002111000-01001?000010?00000000001001???0?00011-0?1????????2000-10?000000000?00????11????00000102????0000?00011010??010103011??0?0??????????000001-0????0?10?0-00000
	Diphyodontosaurus_avonis            001000?00????1011000001110?????000010010010021100111100000111??11-111000010000101-1011001?010?0?110000101?110110110010011010?????1010200100???????00?00-00?????????100110001??10---0-???100211100-?01000?000010?011--00000?????????????????????????????????????????????????????????????????????????????????????????????????????????????????????????????????00
	Planocephalosaurus_robinsonae       000000000????10110000011101-?0-000010010010011100111100000110??11-11100??100000-1-0-1000100???001100001010110??011??10011011?????10?0000100???????00???????????????1000110011010---0-????00?11?0??????0??00000--011--00101?????????????????????????????????????????????????????????????????????????????????????????????????????????????????????????????????00
	Homeosaurus_maximiliani             ??1000?????????110000011?01-??-000010?????0001100111101001?10??11-0???0001000?0-?????0??????????????????????????????????????????????????????????????????????????????00011????????????????????????????????00000--011-?00111???????????0?????1?????????000-10--000000000001-?111???0?????0??????0??0??????0?001011?03001??010000000???00000000???????1?10-00000
	Clevosaurus_hudsoni                 001010???????1?1100000110?1-?0-0000100100?00?110011110100011?1011-01100001000?0-??0-10??????????1100??101011001011??1?01101101?001000??0100??0??1000000100??????????000110011010---0-101?00??1000-?0??0??00000--011--001111????000100010-02?10110???20010100000000000000??3111??00000000???????00??2?0?101111011?01031010?000?0??????00000?????????1110-00000
	Palaeopleurosaurus_posidoniae       001010???????100100000100?1-??-0?00100100100211001111000001100-11-01??0001-000??????000?????????1?00???0?011000?1???1?0100???????1?000?0?2??????????????????????????000110011?10---0-101?001?1?00--01?01110000--011--00111?001?00?1400?0-0201011000-2000-1000000000000000030101?0000000012000?000002001??10110110030210101000000??0??000000000011010010-00000
	Kallimodon_pulchellus               001010???????10?10???011?01-??-0000100?00100????0??1?0?000?100-?1-01??0001-0000-??0-000?????0?0?1100??000?1100001?????0?00??0?0??1?00??0?0????????000?010???????????00011??1101????0?1?1000??1100-?010?1?00000--011--001101?01?00010?011-0211011100-2000-1000000000000000131111010000000120101?000?0001101011011??30200101000000??00?0000000000?0011110-00000
	Priosphenodon_avelasi               101010000????10110000011001-01-11000-0100101--1101?1?010--1--0-11-01100001-0000-1-0-000?????????110000100011001010??110000?1000101?00000100???????000??00????0-02001000110011010---0-1011002110010-01001100000--111--00100?????????010?0-0???????????001010??000000???00??????10?0000001?2??0?????????????????????3021010?0??????????????????????????10-00020
	Sphenodon_punctatus                 000010000010010110000011101-01-{1 2}100100000100011101011010011110-11-01100001-0000-1-0-000000011000110000100011001011001{0 1}0000010001011002001001000010000101001100-02001000110011010---0-101100210--0-001000100000--011--0010110011000100000-02110110010200101000000000001000101111010000000120001000022001001011011013030010100000001000000001-00010011110-00?00
	Trioceros_jacksonii                 10000001-01001011000000-001-00-21000-1----0??1100011100??????1011-1000011102000-000-00-1000001000100000000110000111-111000101101011002101001000010000-11101101002001000010010010---0-0011001110010-01000000000--011--001001011101111100100201100-0102000-1000000000000001-01111110000000020000--00----11000100100030000101010010110??010001-100---11100-00000
	Uromastyx_aegyptia                  100000010010010110000011001-10-00000-1----00-11000111001-----1011-1010010100001100{0 1}?20100000000001000010011100001101111110101101011002101001001010000-11101101002001000010011111002020011001110010-01000000000--0210-000001011100111101010201100-0102000-1000000000000000001111110000000020201000022101101011011012000010101001011110000100000011011100-00000
	Priscagama_gobiensis                100000???????1011000000-001-00-2100101----0--11000111001-----1011-1010010102000-000-210?????????01010?101011000011??11111010111101?11210120100?0??000-2-1-110????1?100000001001100302010100??11010-01100000000--0{1 2}10-00000?0111???1110?000????0??????001?10??000000??000?????????0??????????????????????0?0????????000??0?0???????????????????????????0-00000
	Pleurodontagama_aenigmatoides       100000???????10?10000?????1-00-2100101----0011100011100?00?0-??11-?????????????????????0??????000101??10001000001???11?1101?11?1011112?0?20100????000-?-1?11????????0000000????1003020?1?00??1?010-01?00000001000000000000?????????????????????????????????????????????????????????????????????????????????????????????????????????????????????????????????00
	Igua_minuta                         ??????????????????????????1-00-2?0?????????????????????????????11-1???01010?0?10???????00?000?0001????10001?00001???????1??????101???2?0?20100??????0???10??0???????????010100?1003020111001?1??10-01?0?000101??0000000000?????????????????????????????????????????????????????????????????????????????????????????????????????????????????????????????????00
	Polrussia_mongoliensis              100000???????101100010????00??001000-1----00?1100011100????????11-1???0?????0????????0??????????0???????00100000????1?1110???????????2???2??????????????????????????????0110--?100302001?00??1??1??01001000?0???0000000000?????????????????????????????????????????????????????????????????????????????????????????????????????????????????????????????????00
	Oplurus_cyclurus                    10000011001201011000100-000000021000-1----00-11000111001-----1011-10100101010010000-10000100000001010110101100001101101110101100011002101201001010000-1110110100211100000000--11003020011001111010-010010001010000000000001001100?11101100201000-010200??1?00000000000000001111110001000020{1 2}0100002200110?111011?13000010101001011110000001-00011011100-00000
	Stenocercus_scapularis              10000011101201011000100-100000001000-1----001110001110000020-1011-10100111010011000-20000100000001010010101100001101101110101100010102101001001010000-1-10110100211100--0110--11003020011001111010-010010001010000000000001001100111101001201000-01020010110000000000000000111111010100002020100102010110?1110111?3000010101001011110000001-00011011100-00000
	Hoplocercus_spinosus                100000110010010110001011101-00-01000-1----001110001110000020-1011-10100101000010000-10000100100001010010101100001101111110101000010002101201001010000-11101101002111000000011011003020011001110010-0110000010100000000000010011001111010002?1000-00-?00101000000000000000001111110001100020101000002001101011011010000010101001011010000001-00011011100-00000
	Pristidactylus_scapulatus           10000011001011011000100-1000000?1000-1----001110001110000020-1011-10100101020110000-10100100000001010{0 1}10101100001101111110101101010002101201001010000-1110110100211100-001110011003020011001111010-011010001010000000000001010100111101100211000-010200101000000000000001-01111110001000020201010020001101011011013000010101001001110000001-00011011100-00000
	Iguana_iguana                       10000011001001011000100-{0 1}00000011000-1----001110001110000020-1011-10100101010011000-00000000100001110110101100001101101110101101010002101201001010000-1110110100211100--01110011003020011001111010-011000001010000000000001011100111101100211000-010200111000000000000000001111110001000020201000002001101111011113000010101001011110000001-00011011100-00000
	Polychrus_marmoratus                10000011001001011000100-1000000?1000-1----001110001110000020-1011-10100111010110000-1{0 1}10010000000110001010110100110111111010110101000210120{0 1}001010000-1110110100211100--0110--11003020011001110010-011010001010000000000001210100{0 1}11101100201000-0102000-100000000000000{0 1}101111110101000020101000012001101011011010000010101001001110000001-00011011100-00000
	Crotaphytus_collaris                10000011001011011000100-10000001100{0 1}01----00-11000111001-----1011-10100101010110000-11100100000001010000101100001101111110100001011002101201001010000-1110110100211100000100--11003020011001111010-011010001010000000000001011100111101101201000-0102001110000000000000000{0 3}1111110101000020201000020001101111011113000010101001011110000001-00011011100-00000
	Liolaemus_signifer                  10000011001211011000{0 1}00-100000001000-1----00-11000111001-----1011-10101101010010000-1000010001100101000010110{0 1}001101101110100000011002101201001010000-11101101002111000001010011003020011001111010-011000001010000000000001011100111101100211000-010200101000000000000000031111110000000020201100002001101111011110000010101001011110000001-00011011100-00000
	Leiocephalus_carinatus              100000110012110110001011100000021000-1----001110001110000020-1011-10100101020010000-10000100100001010{0 1}10001101001101101110101100011002101201001010000-1110110100211100--01110011003020111001111010-011000001010000000000001211100011101101211000-010200101000000000000000001111110101000020101000022001101{0 1}110111130000101010010?1110000001-00011011100-00000
	Phrynosoma_modestum                 1000001?001??101100010--001-00-21000-1----00-11000111001-----1011-1010010102100-1-0-100001001000011000100010000011011110100000?10100021012010010??000-111011010021?100110{0 1}0100110031-0011001110010-010010000010000000000001111100?11100000201000-0102000-1000000000000001-01111100000000000101000002011101111011100000010101001011110000001-00011011100-00000
	Plestiodon_fasciatus                10000000001111011000100-?01-{0 1}0-00100-1----01--1000101000--2--1011-0010110101001000112010011000110100001110100001100110011010-110011112101201011010000-{1 2}?10110100111100000001001100102011100111100--011010000010000000000001001101111101100211100-0202000-1010000000000000001111110000100020101111000101101011011003000010101001001110000011-00011011101100000
	Mabuya_mabouya                      10000011001111011000000-100000001000-1----01--1000101000--2--1011-101001010100100011201101100?1101100011111000001001101110101101011002101001011010000-1110110100111100--0111001100102001100111100--011000000010000000000001??1101011101100211100-0202000-10{0 1}0000000000000001111110001000020101111000101101011011003000010101001011110000011-00011011101100000
	Slavoia_darevskii                   100000???01??1?110000011001-00-00000-1----00010000101000012111011-00001111000010??1110000?101?0001?1??10001000001?0111111{0 1}1?110{0 1}011012?0?200-1????0?0-11?0??0????1110000000110110??020111001111010-0110100000???00000000001011100{0 1}11101000????0??????00??110000000000000???1111??0000000020101?1?0??101?0?010?????000?010101001??????0???????????????0??00000
	Globaura_venusta                    0000000?0????101100010111?1-00-01000-1----00011000101000012111011-10101101000010??0-20100000100101?100100110010010011?11101?10{0 1}001100{1 2}?0100101?00-??0-1110??0????1?100000{0 1}010011003020111001?1?010-011010000010?000000000010111???111010?????????????00????0000000000??????????????????????????????????????????????????????????????????????????????????????00
	Cordylus_niger                      10000011001001011000100-0000000??00101----001010001010000020-1011-001011110?010-011120100010101101010010001000001101100110101111010102101001011010000-2-1?1101002111000000011011001030111001111010-011010000010000000000001011100111101001211200-010200101110000000000000001111110000000020101101020101101111011013000010101001011100000011-00011011101100000
	Broadleysaurus_major                10000010001011011000100-00000001100101----001010001010100020-1011-0010110100010-011120100010101101110010101101001101100110101101011002101001011010000-11101101002111000000011011001020011001111010-011010000010000000000001011100111101000211000-01020010101000000000000000111110?0001000201011110201011011110110130000101010010111?0000011-00011011101100000
	Timon_lepidus                       10000000101201011000100-00000000000101----000110001010001-2111011-001011110?010-000-20000111101101010010101000001101100110101101010002101001010010000-10101101002111000100-1001100102011100111100--011000001010000000000001011100111101101211000-01020010110000000000000000?1?1110000000020101110020101?01111011000000010101001001110000011-00011011100-00000
	Lacerta_viridis                     10000000101201011000100-00000003100101----01--1000101000--2--1011-00101101010111010-20000111101101010010111000001101110110101101011002101201010010000-11101101002011000100-1001100102011100111100--011010001010000000000001011100111101100211000-01020010100000000000000000?1?11100000000201011110{0 2}0101?01111011?13000010101001001110000011-00011011100-00000
	Meyasaurus_diazromerali             100000??????????100010??????????100101----000?0000111000012110-11-1010?101-10111??1011???????????????????11??????1??10??10???1?10??????0????????????????????????????00??000100110??0?0???001?11010-011000????10000000?000?1??110001110?1002?1200-?????0??10?0000000000000001111110??1?000?020?1??0??101????1{0 1}??????0??01010?001??????000?0?????11011?00-000?0
	Paramacellodus_oweni                ???????????????11?000?????????????0?????????????????????????????????????????????????????????????????????????????????????????????????????????????????????????????????000000010?110??02011?0??????????1001000001000000000000?????????110?10?2???0???????0??10??000000??0????01?????????????????????????????????????????????????????????0?0???????????1101100011
	Gobinatus_arenosus                  100000???????1?110001011000000001000-1----00011000111000012111011-0?000101010?10??0-100?????????01?10010111100001???1101101?0101010111?0?00101??????0-1110??0????111000000010011001020111001?1?00--01{0 1}??000001??00000000001011100{0 1}11101101??0-0??????0011100000000000000???????????0100002010??100????1??111?011???0?001010??????????000??????????????0-00000
	Gilmoreteius_chulsanensis           100000???01??1?110000011{0 1}0000001{0 1}000-1----00011000011000012110-11-00100101-{2 3}0?0-000-10100?10000101010?100111000011011101100001?1010110101001010010000-1-10??0?????1100000000--110??0201??001110011-010000001010?00000000001?11?00?1110?10121??00-010200111000000000??0001-0111????00100002010?010022101101111011103000010101001001?10000001-00011011100-00000
	Teius_teyou                         10000001001211011000000-100000011000-1----00011000011000012111011-101001110201101-0-10010010100101110010101001001101100110000101011002101001000010000-11101101001111001000011011003020111001111011-01100000010--00000000001011100111101101211200-010200111000000000000001-011111000010000202010100001011111110111100000101010010{0 1}1110000000000011011100-00020
	Petracola_ventrimaculatus           100000000011010110000011001-00-00000-1----00010000101000012111011-11111111000110000-10110010110101110010001000001101110110101111010102000201010010000-1-1-110????11100--01111011000020011001111011-011000001010000000000001011100111101000211200-010200111000000000000001-0?1?1100000100020201110000-01?01011011000000010101001001110000011-00011011100-00000
	Xantusia_vigilis                    10000011001011011000000-111-00-00000-1----01--1000101000--2--1011-0000100103010-1-0-20110100110101101000001000001101111110000101010102101201010010000-1-001100-0211100--011110111--0?011100?11100--0110100000100000000000010111001111010002110110010200101000000000000001-0111111000000002010111002210110101{0 1}011003000010101001001110000011-00011011100-00000
	Tepexisaurus_tepexii                ???000???????10?10????????????????00-1----00010?001?10??01???10?????10??????????????????????????0???????0011000011??1?1110???????1??02?0?0????????0???????????????1?000001011011003020?1?0?111??0--011010?000???0000000000???1?0001??0????21?????????0????000000000000001-01111?10????000?0?011??0?????????1101???300?010?01001001?1000000???00???11?00-00000
	Ardeosaurus_brevipes                ?0???????????1??100??0????1-??-??000-1----00211000101000???111011-00???1010?0?????1020??????????????????????????????1???10???1?1???????????????????????????????????????????????????????????????????????????????????????????????????1?0????????????????????????????000000?????????0?????00??????????????????????????0??010?0?00???????0?0?100??????11?0??000??
	Eichstaettisaurus_schroederi        000000???01??0??100??00-0?1-??-00000-1----00211000101000002111011-1010?00100000-??0-?0???????????10????0?0?????010??1?0?10???1000???0?10?2?????????????-?0????????????--?11??????????0???00??1?0???01?0100000???0???????00???1????1??0????21?????????00101000000000000001-0111??1000010002?10?0?00????1??10?1??1???0??0101010010??0??0?0???????????1?00-00000
	Gobekko_cretacicus                  100000????????0?1000100-0?1-00-000????????1-----???????0??211??11-0?101011000?0-??1020??0?0?0?1?01?0??100???0000??01????????100001?????0?????1????????1??0??0?????????--?111??1??????00??0??????????10???????????00???00?????????????????????????????????????????????????????????????????????????????????????????????????????????????????????????????????????
	Dactylocnemis_pacificus             00000000001001011000100-0?1-00-00000-1----1-----1------0002111011-1011101100000-1-1020110000010001000010001100001001101110-?1000010002101201011010000-1100110????10100--01110011003??001100-11110--0110100000100000000000010011000100010-0211011000-200101000000000000001-011111?0?00000020201010020101101011011000000010101001011000000011-0001?011100-00000
	Gekko_gecko                         10000010001211011000000-001-00-00000-1----1-----1------0002111011-101110110000101-102001000000{0 1}001000010001100001001111010-01111111{0 1}0210100101000-000-1-00110100210100--011100110030?001100?11110--0110100000100000000000010111001100011-0211011000-200101000000000000001-31111110001000020201010020101101111011003000010101001011010000011-00010011100-00000
	Coleonyx_variegatus                 10000011001001011000100-001-00-00000-1----1-----1------01-2111011-1?11011100000-1-0-20000100011001000010001100001001111010-0101101010210120101000-000-1-001000-0211100--0111001????0?001100?01110--011010000010000000000001111100{0 1}111010002110110020200101000000000000001-3111111000100002020101002010110101101100{0 3}000010101001011010000011-00010011100-00000
	Huehuecuetzpalli_mixtecus           001000???????1??100??012??1-00-01000-1----001110001110000030-1011-1????1?1000?10??0-010???????????????????1???????0?1?01001????00??????????????????????????????????????????1001????0?0?11001?0--??-?11???0000???000??00000?0011???10?0??-?21??1100002000-1000000000000001-0?1?1?10??00000201011??0???0??01111010???020??010?0000?????0?0?00010010011?00-00000
	Dalinghosaurus_longidigitus         100000???01??1?110000011??1-01-21000-1----0???1?00101000??2??1011-1?101101020?11??0-100?????????????????1?110?0?????1?0110????0?010001?01?0??1000-??0-1110???????1?100??000110?10??0201?100??10011?0110?00000???000?000000?????????????????????????????????????????????????????????????????????????????????????????????????????????????????????????????????00
	Xenosaurus_grandis                  10000011001001011000100-0100000-010101----01--1000111000--2--1011-10100101020010000-2010001010110101001000110000110110111010111001{0 1}112101201010010000-2110110100211100000001101100302011100211100--011010000010000000000001011101111100000201100-021200101010000000000000031111110100100020101101000001101011011003000010101001001110000011-00011011100-00000
	Pseudopus_apodus                    10000011101201111000100-?1000003{0 1}100-1----00111000101000002111011-001001010-000-000-20101010101111010010101100001001111110101101111002101001010010000-1110110100211100001101101100302001100111110--0110001000101021--00000100110111110100020110110212000-1000000000000110031110-0000000000000110000-001--0000------------------------1---------------01100000
	Elgaria_multicarinata               10000011001101011000101111000000110101----00111000101000002111011-1010110103000-000-20100010101001110010101100001001101110100100011002101001011010000-1110110100211100001001001100302001100211110--011010000010100000000001111101111101000211100-0202000-1010000000000001-01111110000100020101101000101101011011110000010101001001110000011-00011011101100000
	Heloderma_suspectum                 10000011001101011000100-11000002000101----1-----00101000002111011-0010-11102000-010-20100100001001000010{0 1}01101001101101110100011011102101201010010000-11101100-0211100001001001100302001100111000--011010000011100000000001111101111101010201100-0202000-1000000000000001-01111110000100020001100020101101011011003000010101001001100000011-0001101110100??00
	Lanthanotus_borneensis              10000011101101011000110-000010000100-1----1-----00101000002111011-0010-1110000101-0-1000001001101101001010110010110110{0 1}110100101011002101200-10011000-11101100-0211100001001101100303001100111100---11010000011100000000001011101111101010201100-0202000-1000000000000001-01111100000000020101100022001100011011003000010101001011110000011-00011011101000000
	Varanus_salvator                    10000011100101011000010-000010000100-1----01--1000101000--2--1011-001001010000101-0-100000011011010100100110000010011{0 1}1110101000011002101201110011000-1110110100211100001001001100302011100111100--01101001001110000000000101110111110101120110??02020010100000000000000??01111100000100020201100002001101111010013000010101001011110000010000011011101000000
	Aigialosaurus                       ?0??????????????100??00-??0000000000-1----01--1000101000--2--1011-1????101000?0-??10100?????????????????1?1?0?0?100111111110?????10002?0?1???1???????-11????????????00??00-100110030301?1000?1100-0011???0000???0000?000001????????11010004?110??0102?0??10??0001000000000-?1???00?00100020?0???????????0?011?????{0 1}00???0100000011?00010?000?0010110?00-00000
	Adriosaurus_suessi                  1?0000??????????100??00-???????000?????????????????????????????11-00???101000?0-??0-1???????????????????????????????????????00010?????????????????????????????????????????????????????1??????1?0??????????00011?000???000????????????0?????0?????0102001110?00000000000000?0?????0??????????0????????????1?00?????01????1?00010???0??01??0???????????00-00000
	Pontosaurus                         1001-0???00??0??0--00?????00??000000-1----0{0 1}1?10001010001-211??11-1???010100000-??0-{0 1}10?????????????????0?0--???1001111111??010101??0??0?2???????????????????????11?0?00000???110030301?100?11000--??????0000???0002?00000?011?????1?0?00?201100-0202?011?0--01---000000000???1?00??0000020?01??00????1???0?0011000001010?000000?001?0?0?0000?0111?0?00-00000
	Najash_rionegrina                   ????????????????????????????????????????????????????????????????????????????????????????????????????????????????????????????????????????????????????????????????????????000????1003?????????????????????????????????2?00???????????110?1111???00-????001101??000000??01101-111??00----------00--------1???0???????-------------------0000????????????00-000??
	Dinilysia_patagonica                ?????????01?00011000000-001-00-00000-1----1-----1------0002101011-0010-11100000-??0-00-00?111?0111010010100--000101-101101-0000111000210?20101?010000-11111100-02111010000010011003031111002?0--0--01??01000011?00022?000??????????11011110?1100-0202001100??00000000001??-?11??00----------00--------1--?????????-------------------????????????????00-00000
	Pachyrhachis_problematicus          100??0???????0??10000?????1-??-00000-1----1-----1------0002111011-0????11?000?0-????00??????????1???????1?0--000????111110?????10??002?0??????????0???????????????1101??00010011003030???002?0--0--?100??0000???00022100001??11??111101111????0???????0??01000000000001100????0-00----------00--------1---0???????-------------------010100010???????00-00000
	Cylindrophis_ruffus                 1002-001101100011000000-011-00-0001--1----1-----1------00020-1011-0010-11100000-1-0-00-0001100011001001010110000101-111100-00001100002110201110010000-11111110-02111010-0001001100303101000210--0--010010000011100011000001111101111101000000-00-1---001100-001---000001----110-00----------00--------1---0???????-------------------0101------------00-00000
	Xenopeltis_unicolor                 1001-001101100010--000??011-00-0001--1----1-----1------1-----1011-0010-11100000-1-0-00-00001000110010010100--000101-1{0 1}1101-00000100002111201110010000-11111110-02001010-0000--1100301101000211000--000111000011100022100001011101111101111000-00-1---0011001000000000001----110-00----------00--------1------------------------------1---------------00-00000
	Anilius_scytale                     1001-001101100010--0000-011-00-0001--1----1-----1------1-----1011-0010-11100000-1-0-00-0000100011001001010110000101-101100-00001000002110201110010000-11111110-020010100000110110030-101000411000--000011000011100011100001011101111101111000-00-1---0011000000000000001----110-00----------00--------1---0???????-------------------0101------------00-00000
	Spathorhynchus_fossorium            100000???????111100000111?1-00-10000-1----1-----???????0002100-11-0?10-111-0000-??0-00-00?1??01100010?1000100000111-1??100-??101011?0??0??010101??0?10??1????10?????00?1??????110?3020111002?1?00--011???000010?0????0??00?????????110?000????0??????000-10--01---0?????????????????????????????????????????????????????????????????????????????????????00000
	Rhineura_floridana                  100000000011111111000011111-00-01000-1----1-----00??1?01-----0-11-0010-111-0000-1-0-00-0001010?10001001100100000111-101100000101001102100201010110001-2-10110100211100--01110011003?-011100211100--01101000001000000100000100110111110?00001110110201000-10--01---000111----110?00----------00--------1------------------------------1---------------00-00000
	Bipes_biporus                       10000000001111011101-00-011-01-0001--1----1-----00?01001-----0-11-1011-110-00-0-1-0-00-1011010110001000000100000111-10110010-111000112100201010110011-2-1-11011021110001000100110030-011100411000--01001000001000000100000110110111110100001110110200010-10--01---000011----111?10000000020000--------1---0-------00000101000000??1100101------------00-00000
	Blanus_cinereus                     10000000001111011001-011001-00-0001--1----1-----1------1-----0-11-0010-110-0000-1-0-1000011000?100010000001000001101101100-0-110000112100201010110011-2-1-1101102111000101010011003?2011100201000--01001000000--0001100000100110111110100000110110-11010-10--01---000011----11???0????-?????00--------1---0--------------------------0101------------00-00000
	Dibamus_novaeguineae                10000010001111011101-00-111-01-0001--1----1-----1------1-----0-11-0010-111-0000-1-1010-001100010000110110-0--000101-111100-01000000{0 1}02100200-0001000000?101000-1-?11001101111010---0-001100310--0--110101000010000000000001101101111101000111100-0201000-10000000000001101?1110-10----------00--------1---0???????-------------------0001------------00-00000
	Becklesius_cataphractus             ???????????????11000?00-10????????010???????????001010????????????0010?1?10?0?0-000-20??????????????????101?0?00??011??11???????????????????????????????????????????0??000-1??????????????????????????????0001000000000000?????????110?10?????0???????????????0??0????????????????000??002?10???????101?0??????????00?010?0???????????????????????????11???11
	Neokotus_sanfranciscanus_           10?000??0???????100???????????????0?????????????????????????????????????????????????????????????????????????????????????????????????????????????????????????????????000000-????1001???????????????????????00010?0000000000?????????110?101????0??????00??11???00000???00????????????????????????????????0?11?01????????????1?0?????????????????????????????11

;

END;
