# Supplementary material for: Discovery of the oldest South American fossil lizard illustrates the cosmopolitanism of early South American squamates
Source: Commun Biol. 2020 Apr 29;3:201. doi: 10.1038/s42003-020-0926-0 (PMC7190622; doi:10.1038/s42003-020-0926-0)
Supplement: Supplementary file 3 — Supplementary Data 2 [file 42003_2020_926_MOESM3_ESM.txt]

#NEXUS
BEGIN DATA;
	DIMENSIONS NTAX=131 NCHAR=349;
	FORMAT DATATYPE = STANDARD GAP = - MISSING = ? SYMBOLS = " 0 1 2 3 4 5 6 7 8 9 A B C D E F G H J K M N P Q R S T U V W X Y Z a b c d";
	MATRIX
	Protorothyris_archeri 000000???010010?0--0000-0?00000000011000000010100000000000210100010????001110?0-??1020??1?0001001?00???01011101010??1100000?10?101010200?000-?????0000?-0000?????0??000?0001000101?00?000000?0--1000000110000???00022000?0?0??1???000011-02?101??????100-?00000000000000??01??00001100?002001001??22100?00?00000?0003001000???????????????????????????0-00000
	Protocaptorhinus_pricei 000001???????10?0--??00-0?000000000110002?0010000000000000210??0010?00?000110?0-??0-20????????00????????????????????????????1??0???1???????????????0?00-0000????????00??0001000101?00000000??0--1000?????0000???0???0?00?00010100000?01?-0??10???????100-?000?????000000??????????1100?00?00?0???????0?????????????02?000000000?????????????????????????00000
	Captorhinus_aguti 00000100100001010--0000-00001003000110001000101000000000002101010100100000?3000-1-0-20000000000010000010101110100-00110000001101000102101000-01010{0 1}0000-000000-0000100011001000100203000000011001000000110000101011--001000???1???0000?0-021??1100102100-10000000000000001311100001000000?001000002200?1000101-0001030000000000??????0000000111???????0-00000
	Labidosaurus_hamatus 000001??1000010?0--0000-0000?00300011000100010100000000000210101010000000113000-1-0-200000000?0010000010101110100-0011000000??0??00102001000-0101000000-000000-0000100011001000101202000000011001000?00110000100011-200000001010000000?0-021101?????2100-10000000000000001311100001100000200100000220001000101-0000030000000000101000000000011100100010-00000
	Eunotosaurus_africanus 000000??0????10?10000011??00??0?0000-010?1001110011110000021010?010000000?0?000-??0-2000100????01??????01011101011001100000???00010000?0?0?10??0??00?10?001?1??02???????00010??10030?1???000?0--0-00000110000???0002200000000?1????00000-0???????????100-10??0000010000001?1110000000010020000?0???000???0000000?0?03?01000000???????0?0?000?1100?00010-00000
	Proganochelys_queensdedti 0002-00101---1011000001111001001100100102000101000001000002101011-0000001001000-000-2010100000001000??10101000101000110100010101000?0200120101101100010100??10-021?11-0100010111011030111010?1100-1000001????????0022?00??000111--000000-0200-00-0202100-10100????100000??0111000000001002000000002?00111000101000300001000000000000000000001??00?11010-111??
	Odontochelys_semitestacea ??????????????????????????????????????????0?????????????????????????????????????????????????????????????1011001?????1?0110???????10?00?0??????????????????????????????????????????????????????????????????????????????????0??1?1--041010-0?00-0??010??00-10??00000100000??????00000000100100000000?200?????01001?01000010000000000000000001-10?-0110010-100??
	Kayentachelys_aprix 0?02-00?01---10?1001-0???01-??-3000110101001-00000101000--2--0-11-00100010-30?0-??0-20110000000000?1??1010100000110011011001100101010000100101?01000010000???0-021110001000---110120?11?101111100--000001-------------1---0????????000?1-0????????????00-1????????1??000??????????0000100000000000????1???????????3000010000000??????0000????????????10-111--
	Petrolacosaurus_kansensis 000000???????10?0--??0--0000??0?000100?0??00111000?????00030-100010000000113000-??1010?01?000?0?1?00???01011101010????0??????0010??002?010???0?1??10?00?001?0???????????000100?100?0010??000?0--????001?10000100000000000000101000000011-020101??0002100-10?000010000000001?1000001100010200100000?0100110011000?02030010000000101000000000011100100010-00000
	Araeoscelis_gracilis ????????????????0--??00-0000??00000?00000000111000000000002101000100??000110000-??1010?0??000?00???????01?1110??????1?00000?010?010002?0?00???????00?000?0????????0?00??000100010??0?101?000?0--0-00001?10000???000020??00?????000?00010-0????1??????100-0000000?0000000??????0000110000020010?????????????11000?030300100000?0??????00000????????????0-00000
	Araeoscelis_casei 000000???01??1??0--0000-0?00010000010000000011100000?0?000210100??00??00?1?000??????10??????????????????1?11101?????????????0100010002?0?0????????00?00000??????????00??000100010??00101000??0--??0000??10000???000??00000?????????00010-0??10110????100-?00000000000000????10?000????????????0000?010???0?11000?030300100000?0??????0000000111?0?00010-00000
	Claudiosaurus_germaini 0??000??????????100???????00??0??000-0?0??00111?0??????00021010???00??00010?00????0-11?01??00?001?0????0101010????????????????????????????????????00????????????????00??000100010??0?0???0?0????0-?0001????00???000??00000000?100000?0?0-020101??00-?100-10??00000000000010111??00??0001020000000???10???00110001030301-1000000001000000000011100100010-00000
	Youngina_capensis 001000???01??1??1000000-0000??00{0 1}00100000000111{0 1}01111010002101000101???001000?0-??0-110?????????1?0????010111010????11000001110{0 1}010{0 1}0200100??010??00?00?001000-02???00??000???0100?00?1??00??1?00-???????0000???000??00000?????????00010-0????1??00-2000-1000001010???00???111???0110?00?200??000??000?1000?10101010311-00000?0????0?0000?????????????1000000
	Hovasaurus_boulei ??????????????????????????????????010?????0011100??110?00021010???01???0011?0?0-??0-1?????????????????????????????001?00?00?000?0??00????????????????00?00????????????????????????????????????????????????????????????????0???0000000010-0201011100-1100-1000001100000000020101000100000020000000022100111011000003030011000010001000000000011100100010-000??
	Acerosodontosaurus_piveteaui ????????????????100???????00??001001000??00011100??????000210?????0???0?????????????????????????????????????????????1??0?00?????????????????????????????????????????????000????????0????0000?0--??-?10????000???000??00000?????????00010-0?0101??????100-10??0000000?00000?1????00????????????????????01010???????20?0??00000100010000000????????????10-00000
	Saurosternon_bainii ???????????????????????????????????????????????????????????????????????????????????????????????????????????????????????????????????????????????????????????????????????????????????????????????????????????????????????????????????0?0?0-??0??110010??0???0??000000??0001-?0111??0??0??0????0??0???200???1011010?010????0?00010??????0?0?00010100100??0-000??
	Coelurosauravus_jaekeli 000000?????????11000000-??1-??-010010000?0??????001110?00020-0-11-0?000001-01?0-??0-100?????????????????????????????????????????????????????????????????????????????000?000100110??0?000?00??1?00-?0001?10000???000??00000?????????????0-???0-0???????????????????000?000????????1?????????????????????????????????0?0??00000?0??00000?0?00?1?100????10-00000
	Coelurosauravus_elivensis ????????????????100??????????????00100??0???????001110?00020-0-?1-0?000001-?1?0-??0-?00??????????????????????0?0????10?00??????????????0??????????00??????????????????????????????????????????????????????000???0???0???0000??1????0?000-0??0-???00-?000-????00000000000????0-??0100000000?0??00002???0???????????30?0??0000000????00????????????????10-00000
	Hupehsuchus_nanchangensis 0??2-0???????1??100??0??0000??00000100100?0011100011101000210101??01???00100??0-??0-?0??????????????????????????????????????00000??0??????????????????0??0?????????????????????10??0?0???00??1?0??????????????????????????0????0000??0??00?00-011010??0???0??10?0000000000?0????0000000002000000001?101000010010?001-1??00100100000010???00010100110?110000??
	Parvinatator_wapitiensis 00?00????????1??100000????00??000000-01001001?100001100000?????????????00??0????????10??????????????????????????????1???000????????????????????????????????????????????????1000????0?1000?????????????????000???000??0??00????????????????????????????0?????0????????????????????????????000??????????????????????01-??????0110001001???????????????????00000
	Gulosaurus_helmi 001000???????1??100000??0?01??000000-?????0011100000100000???1111-01???001000?0-??0-10??????????????????????????????????????????????????????????????????????????????000??00????10030?????????????????????1000???000??0??000???1????0?0??-?????0???????0??0??000?00000000??????0000?000010000000??0??1??????????????1-1??0010110001001????????????????10-00000
	Utatsusaurus_hataii 00?0000?0????10010000011?00???000?00-?????00101000001010??2?011?1-01??0?01000???????10????????????0?????000-10100????????????????????????????????????????????????00?0000000100010??0?110000000--0--0?????1000???0003300000?????????01?00-0?00-0?????2000-00??100000??000??????0000000001000000??????????????0010?001-1010010010??????0???????????????10-00000
	Mixosaurus_panxianensis 0?0000???????1?010000012??00??000000-0100?00201000001000002101111-0????001000?????0-10??????????????????????????????1101000?????????????????????????????????????????000?00010001003001100000?0--0--000???10001??0003300000?????????01000-0?00-01100-2?0??000000?0000000000??1000000000010000000000?00010000100000001-1010010010001001010100010000110010-00000
	Prolacerta_broomi 00100000?????1011000000-00010100000100100100111001111010003{0 1}01011-0110000100000-1-0-110010000???1101??101011101011??110110010000010000001000-000100000010{0 1}110??02?0?00?100-1001100?02111100?11100-10000110000100000220000000011000001010-02010110??0?100-000100001001000??3?1?0000000001020000000000101?000110011000011-0000010???00?000000101???0?1010-00000
	Protorosaurus_speneri 000000???????1?11000000-??01010010010?????001110011110100020-1011-00???111000?0-??0-000???????????????????1?????????110110??00010??0?????????????????00100????????????00???100110??0?00?00000110?????????0000100000?200000000111--?010??-0200-00-010??0??00000001?00100000?00-00001000010200000000??101?0???0000?01001010000010100001000000001100010?10-00000
	Tanystropheus_longobardicus 011000???????1?111000?????010100100101----?011100?1110?000??-??11-0?00000100000-1-0-100?????????1??????01?1100001?????0?10??00010??0?????????????????00000???????0?0000100-1001100301001?000??--0--01?0110010100000?100000?????????0?010-0?00-?0-0?02?0??00??00???001000??????00000001000?00000000???0?????1?0101011011-0000010?00011010100{0 1}11011111010-00000
	Langobardisaurus_pandolfii 00?2-0???????1??1?0???????00??00100??1----0011100?1?1??000??-?????0?000??1?00?????0-10?????????????????????????????????1?0??????????????????????????????????????????00???0-100010??02100?00??0--0--?10???0010???0???-00000??????????????-?20???0-010???0-?0??00?-101-000000?1???00???????????????????????100101???01011-00000100?00?10?0100011011111010-00000
	Megalancosaurus_preonensis 001000???????1??110??0????????????010?????0?????0?1110?0??????????0??????1?00???????????????????????????????????????????????????????????????????????????????????????00??00-10?11013020???0???0--??-0??????000???0???????00000?1000??10?0-030??00-0103000-0???001??01-000010?1?0000?000?001000???????????010???????01011-00000000?00??0?0?00001????????0-00000
	Macrocnemus_fuyuanensis 011000???????1??1000000-0002??00000101----001110011110000020-1011-00??0111000?10??0-000???????????????????1????????????110?????????????????????????????????????????????????1001????0?000000???????????????000???000??00000???????????00?-02?0-00-?????0??00??00?00001000??3111?000??00?10???0?000???00??0?010??1?010??1-0000010??????0000000?1101011010-00000
	Macrocnemus_bassanii 011000???????1??10000?????02??00100101----001110011110000020-?????00???111000???????00??????????1??????01???00?0???????1101?????????????????????????????????????????00?0000100110030?000?0?0?0--0--01?1110000???0003?00000?????????01000-0200-00-1---?00-00000000000100000311100000000010200000000??001?010100110010011-0000010??????0?0?00010111011010-00000
	Endennasaurus_acutirostris 000??????????1??100000110?1-00-000010?????01--100??01?00--2--?????00???001??0???????10?00?000??00?000??00?????0??????????????????10?00?0?2????????00????????????????000????1???10??00?????????????????????????????????????0??0?1--0??010-0200-00-???2?0??00??0????001000??00100000000001000000000??2?0?10001?001?0?001010000000?0000?00000001?1?001001??000??
	Askeptosaurus_italicus 0000000??????1?111000011??00??00000101----001110001010000020-1011-00??0001000?10??10100?0?000?0?0?00???00010000011??1101111?000101000??0??010?????00000000???????00?000?000100110030?01??00010--0--010?1?1000???0002200000?0001????01000-0200-01100-2000-00000000000100000?01000000000010?0000000012101??00100010010011-0000010100001010000010000110010-00000
	Xinpusaurus_kohi 000000???????1??100000110?1-??-0100101----01--100????0?0--2--1011-0???0001000?0-??0-10????????????????????1?????????1?01111??1?10??????????????????????????????????????????1001????0?01??000?100???01????10001??000??0??00?????????0100?-0200-0110102?0???0??00?0000?000000010??000000?101000000002??01???????????10{0 1}11-0000110??????0???000??000100010-00000
	Philydrosaurus_proseilus 001??????01?01??1100000-0?000002?001000120000100001111001-2100-11-00???011-10?10??0-11?010100?0?10??0?101?10??0?11??110??00??????10?0201?0??????????????????????????0000000100110??021???0?0?0--0--0?????0000???0002000000?????????41010-030??00-????00??000000?000??000??001100000000000200000000??00?110010001?02011010?000?0??????000?0???????????10-00000
	Champsosaurus_lindoei 01100000?????10?0----10-000000030001000120000100001111001-2100-11-00100011-10?10??0-110010100101100100101010100011??110000000101010002010000-?????00000100??0???????????000??????????????????????????????000010100122000000??10000141000-03?0-0??????000-0000000000010000000??00000000000?????0000?0?011000110000020011-000000??????0000000000??0????10-00000
	Trilophosaurus_buettneri 0002-000001?01011001-0???01-00-000011?????0??110001110???????0-1??01000011-0000-000-00100??00?0?01??0?1?0?110??01000010101011101010000?0?00101??10??0-1-?0??0??02110{0 1}0010000--0100100101101?11100-?0100?000011000012201-0000101000011010-0200-1100002100-000000000001?00??01110000000001020000?????000?100110??010100001000000020??0?000000101100011010-00020
	Mesosuchus_browni 0?1001???01211011001-01100001001000100100100111001111010003101010001??0101010?0-??0-01001?000?0011000010101100101100110110010000010002?0?0010?0110000101001100-02??0000?1001001100100100?0001???0??0?????0000??10012200100000?1???001000-020??1100002000-10?00000000100000311100000001010?00000000?0001100011??0?01001??0?00010?00001000000101100?11010-00000
	Howesia_browni ????????????????100??0???0?????100010?????00111?0111???000?1010???0010???10?00????0-0???????????????????1011001011??11?1?001000??1???2?0?0????????000???0????????????????????????????10??0???????????????0000???001220??0000???000??10?0-020??1100102000-?0??00000?????????????????????????????????????1000?1000?0???????????????????000000001100011???????00
	Teyumbaita_sulcognathus 0112-1000????1011001-00-10001001100100000100111101011010002100-1??00000111-0000-010-0000000000000100001000110010100001010001010101000000?200-001??00010100???????11000?-10010001012001111000?1??0-00000110000???0?1??01-0000111000?01010-0??0-0??????000-1000000000???????????????00000002000???????10????????????100101000??????????00000???????????10-00000
	Hyperodapedon_huenei 0112-1000????1011001-01210000001100100000100111101011010002100-11-00000111-0000-010-000000000?000100001000110010100001010001010101000000?2010001100?0??100??00-02110000-10011101012021111000?1000-101001100001010012201-000???1????01000-02?0-0??????000-1000000000??000??01????00000000020000?????????1000??00000100101000??????????00000???????????10-00000
	Proterosuchus_alexanderi 0??001???????1??110??0???001??1?0001001001001110011110?00030-101000000001101000-??0-110?????????????????10111?1011001101000?0000010002?010?101?0???0000100??10-02???00??0001001100?00010?10011000-?0?????0000???0002200000001?100000100?-02010?10??02100-?000000010010000121110000000000020000000020101110011000?01001??000??0???????00?0?0001100011010-00000
	Proterosuchus_fergusi 001001??101211001100000-0001??100001001001001110011110100030-1010001000011000?0-??0-110000000?00????????1011011???001101000?01?00100?2001010-1????000??100??10-???0000??000100?100?000111100?1000-00?????0100???000?2000000??????0?????????????????????????????????????????????????????????????????????????????????????????????????????????????????????????00
	Euparkeria_capensis 001000???01??1?1110000111001??11000100000100111001111010003{0 1}00-10001100011-0000-??0-100?????????1?0?????10?????0????11010001000001000210101101001000010100??10-02?00000000010011001000111100110010000001001001?0000220000000111????01010-020101??0002000-000100001001000??311100000000000200000000???0?1001100000000011-0000000??????0101000000??011011000000
	Erythrosuchus_africanus 001000001????1??111000110001??100001000001000110010110101-2?00-100000001?1-00?0-????11??????????010?0010001001001?0011010001000??1010000?01101?0100000000???10-02??000010001001100?00010111?10--1000000??0100??00002200000000?1????310?0-020??0??0102000-00??00001001?00??01??000000001012000??????????110010011101001010000000??????0010?0000???0?1011000000
	Largocephalosaurus_qianensis 0000000?0????1??10000010101-??-00000-1----?0111000111000002101011-01??0001010?11??1010??????????????????001100??1?001??0000?01000????????????????????00100??????????000?00010??10??00??????0?0--1?-0?????0000???0????0??00?????????00100-0200-0????02?0??-000001000??1000000100000?00000010000000111011????20000?011011-10000100000000?0?000?0???????11000001
	Sinosaurosphargis_yunguiensis 0000000?0????10?100000??1??????00000-1----01--1000111000--2--0-1??01???001-10?0-??0-20?00?0000000?0????00011000?1???1?00000?0000??0000?0?????????????00100??????????00000001000100300001?0?0?0--1?-?10???1000100000330??00?????????0?100-0????0???????00--000?????1??000??????????????????????0?011?????????????????????1?00010?0????????????????????11000001
	Cyamodus_hildegardis 0000000?0????101100??0111??????000011?????0011?000111?00002100-11-0????101-10?0-??0-10?000000??01?00??000011000010??110??00??????10?0?????????????????????????????????00???1000101?031?10000?0--??-?10???0000100000??00000?????????0???0-030??00-?????????????????10000000001000000000010????????????????002001000?????????00?0??????0100????????????11000000
	Placodus_gigas 001000010013-10110000110101-00-0100110100000111001011010002100-11-01000{0 1}01-10?0-??0-111100000{0 1}0010001000000--0001000110110000001010002001200-0010-00010000??00-??1??1-00000110010110310??001?1100--010?1?00001000002200000000111--000000-0300-00-0201100-0000000000001000000100000000001010000000011011001021010?010010110000??0??001000000010011-???11000000
	Wumengosaurus_delicatomandibularis 001000???????1??100000100?00??001000-????00011100011?01000211??1??01???001000???????10??????????????????????????????1??010??????????????????????????????????????????000-0001001100?0??0?000??1?00-???????1000100000??0000000110????01?0?-0300-00-00-2?00--00000?00001000000010000000000101100000011???1000110??0?010?1??1000000??????0???00010?????0010-00000
	Serpianosaurus_mirigioliensis 001000???????10?1000000-101-??-01000-0100000211001111010002100-11-01000001-000101-0-100000000?000?00??00000--00010??110110??010101000????????????????00100?????????0000?000100010030201?1000?1101?10?????10001000002200000000?0???001000-0300-00-00-0100-10000010000100000001000000000010010000001110{0 1}1?000100100000311-1000010000001010?00010011-10010-00000
	Lariosaurus_calcagnii 000000???????1?1100000111?1-00-00000-1----0011100??1100001210101??11??00?1010???????1??000000?000?00??00000--00?10??10011???0001010002?1?20???????00????0???????????000?0?????01000020???00?11101??0?????1000???0002200000000??1--001010-0400-0110100100-10000010000100000001000000?0001011000000111011??0010010?001311-100000000000?0000000100??110010-00000
	Pistosaurus_longaevus 0?1?????0????10?10000?????1-??-00000-1----00110000111010002100-11-0????100-10?0-??0-001000000?000??0???00?0--00010????00000??????????????????????????????????????????????????????????????????????????????00001000???2???00????01--?41010-0??0-0??????000-100000100001000??????0000000001001000?????????0000??0100001011-1000000??????????????????????10-00000
	Palaegama_vielhaueri ?????????????????????0???0???????000-?????0011?????????00020-?????011000010?00??1-0-1?0??????????????????????????????????????????????????????????????????????????????????00????10??????????????????????????????????????????????????0?0?1-020??110?????0???????????0??000???111??00????????????0?0????????0??1??0?0?031??0?000?0??????000000??????????0??000??
	Kuehneosaurus_latus 0110000??????10?100??0????0101011000-1----00111?001110?00020-0-???01000001-0000-1-0-110?????????????????1?1110??????100110?0000001000?00?0010000??10000000??0???????????00010??10????????0000110101??????0000???0000?00000?????????010?{0 1}-020??0??????100-0001001010??000??0111??00000011020000??0??????1000100101010011-0?000????????010100?1????????00-00000
	Icarosaurus_siefkeri ?????????????????????00-0001??001?00-???????????001110?00020-0-11-0?000?01-00???????1???????????????????1???????????????????10?001??02?0??????????1????????????????????????1001????0?01??0???????????????0000???000??000001?011???1{0 3}?0??-02?10???????000-000100?010000001-0111???0??00?102?0?????????????00000101?300???0?0?0?0??????????????????????0??00000
	Pamelina_polonica 011000001????1011?0????????????00000-1----001110001110000020-???1-00{0 1}000?10000101-0-100?????????1?000010????????????110110?1?????1?0??00000??????????00100??????????0011000????10????????????????????????000010?0001200000?????????????????????????????????????????????????????????????????????????????????????????????????????????????????????????????????00
	Megachirella_wachtleri ????????????????10?????????????0?00100100101--1000111000--2--??11-1110?101?00?0-??0-10?????????????????0101100?010??1101111??????1???200?00??1????00?00??0??????????????000100?10????00?100?011010?01001000001??000000??0?????????0010?1-???10???????000-?00000000000000???????000????000?000?1?00????1???????????303001010000000?01?????????????????10-00000
	Marmoretta_oxoniensis 0000000?0???????100?????????0??0??010?????0???1????????0??21??????1?1001????0???????????????????????????????????????????????????????????????????????????????????????????000100010??0200??00??0--0-001000?00001000000000000?????????010?1-????????????000-1????00?00?????????????????????????????????????????????????????????????????????????????????????00000
	Paliguana_whitei ????????????????100???????00??0?00010010?100?110011110?001210??1??0?10?0010?0?0-??0-100??????????1???????????????????101000??????1?0?????????????????00??????????????????00????10????????0???1???????????000????0????0?????????????????????????????????????????????????????????????????????????????????????????????????????????????????????????????????????00
	Sophineta_cracoviensis 000000001????10110000?????00??????00-0100100?1100111100000211???1-0110000100000-1-0-100?????????????????1?1000001???1??110??????????????????????????????????????????0010000????10???????????????????1?010000010?0000000000?????????????????????????????????????????????????????????????????????????????????????????????????????????????????????????????????00
	Gephyrosaurus_bridensis 000000010????00?100000120000000000010010010011100111101000211???1-10100101030?0-1-0-11001?0000001??00??01?110???110010011010?????1?00200100???????00?00100??????????001100011010---0-10?1002111000-01001?000010?00000000001001???0?00011-0?1????????2000-10?000000000?00????11????00000102????0000?00011010??010103011??0?0??????????000001-0????0?10?0-00000
	Diphyodontosaurus_avonis 001000?00????1011000001110?????000010010010021100111100000111??11-111000010000101-1011001?010?0?110000101?110110110010011010?????1010200100???????00?00-00?????????100110001??10---0-???100211100-?01000?000010?011--00000?????????????????????????????????????????????????????????????????????????????????????????????????????????????????????????????????00
	Planocephalosaurus_robinsonae 000000000????10110000011101-?0-000010010010011100111100000110??11-11100??100000-1-0-1000100???001100001010110??011??10011011?????10?0000100???????00???????????????1000110011010---0-????00?11?0??????0??00000--011--00101?????????????????????????????????????????????????????????????????????????????????????????????????????????????????????????????????00
	Homeosaurus_maximiliani ??1000?????????110000011?01-??-000010?????0001100111101001?10??11-0???0001000?0-?????0??????????????????????????????????????????????????????????????????????????????00011????????????????????????????????00000--011-?00111???????????0?????1?????????000-10--000000000001-?111???0?????0??????0??0??????0?001011?03001??010000000???00000000???????1?10-00000
	Clevosaurus_hudsoni 001010???????1?1100000110?1-?0-0000100100?00?110011110100011?1011-01100001000?0-??0-10??????????1100??101011001011??1?01101101?001000??0100??0??1000000100??????????000110011010---0-101?00??1000-?0??0??00000--011--001111????000100010-02?10110???20010100000000000000??3111??00000000???????00??2?0?101111011?01031010?000?0??????00000?????????1110-00000
	Palaeopleurosaurus_posidoniae 001010???????100100000100?1-??-0?00100100100211001111000001100-11-01??0001-000??????000?????????1?00???0?011000?1???1?0100???????1?000?0?2??????????????????????????000110011?10---0-101?001?1?00--01?01110000--011--00111?001?00?1400?0-0201011000-2000-1000000000000000030101?0000000012000?000002001??10110110030210101000000??0??000000000011010010-00000
	Kallimodon_pulchellus 001010???????10?10???011?01-??-0000100?00100????0??1?0?000?100-?1-01??0001-0000-??0-000?????0?0?1100??000?1100001?????0?00??0?0??1?00??0?0????????000?010???????????00011??1101????0?1?1000??1100-?010?1?00000--011--001101?01?00010?011-0211011100-2000-1000000000000000131111010000000120101?000?0001101011011??30200101000000??00?0000000000?0011110-00000
	Priosphenodon_avelasi 101010000????10110000011001-01-11000-0100101--1101?1?010--1--0-11-01100001-0000-1-0-000?????????110000100011001010??110000?1000101?00000100???????000??00????0-02001000110011010---0-1011002110010-01001100000--111--00100?????????010?0-0???????????001010??000000???00??????10?0000001?2??0?????????????????????3021010?0??????????????????????????10-00020
	Sphenodon_punctatus 000010000010010110000011101-01-{1 2}100100000100011101011010011110-11-01100001-0000-1-0-000000011000110000100011001011001{0 1}0000010001011002001001000010000101001100-02001000110011010---0-101100210--0-001000100000--011--0010110011000100000-02110110010200101000000000001000101111010000000120001000022001001011011013030010100000001000000001-00010011110-00?00
	Trioceros_jacksonii 10000001-01001011000000-001-00-21000-1----0??1100011100??????1011-1000011102000-000-00-1000001000100000000110000111-111000101101011002101001000010000-11101101002001000010010010---0-0011001110010-01000000000--011--001001011101111100100201100-0102000-1000000000000001-01111110000000020000--00----11000100100030000101010010110??010001-100---11100-00000
	Uromastyx_aegyptia 100000010010010110000011001-10-00000-1----00-11000111001-----1011-1010010100001100{0 1}?20100000000001000010011100001101111110101101011002101001001010000-11101101002001000010011111002020011001110010-01000000000--0210-000001011100111101010201100-0102000-1000000000000000001111110000000020201000022101101011011012000010101001011110000100000011011100-00000
	Priscagama_gobiensis 100000???????1011000000-001-00-2100101----0--11000111001-----1011-1010010102000-000-210?????????01010?101011000011??11111010111101?11210120100?0??000-2-1-110????1?100000001001100302010100??11010-01100000000--0{1 2}10-00000?0111???1110?000????0??????001?10??000000??000?????????0??????????????????????0?0????????000??0?0???????????????????????????0-00000
	Pleurodontagama_aenigmatoides 100000???????10?10000?????1-00-2100101----0011100011100?00?0-??11-?????????????????????0??????000101??10001000001???11?1101?11?1011112?0?20100????000-?-1?11????????0000000????1003020?1?00??1?010-01?00000001000000000000?????????????????????????????????????????????????????????????????????????????????????????????????????????????????????????????????00
	Igua_minuta ??????????????????????????1-00-2?0?????????????????????????????11-1???01010?0?10???????00?000?0001????10001?00001???????1??????101???2?0?20100??????0???10??0???????????010100?1003020111001?1??10-01?0?000101??0000000000?????????????????????????????????????????????????????????????????????????????????????????????????????????????????????????????????00
	Polrussia_mongoliensis 100000???????101100010????00??001000-1----00?1100011100????????11-1???0?????0????????0??????????0???????00100000????1?1110???????????2???2??????????????????????????????0110--?100302001?00??1??1??01001000?0???0000000000?????????????????????????????????????????????????????????????????????????????????????????????????????????????????????????????????00
	Oplurus_cyclurus 10000011001201011000100-000000021000-1----00-11000111001-----1011-10100101010010000-10000100000001010110101100001101101110101100011002101201001010000-1110110100211100000000--11003020011001111010-010010001010000000000001001100?11101100201000-010200??1?00000000000000001111110001000020{1 2}0100002200110?111011?13000010101001011110000001-00011011100-00000
	Stenocercus_scapularis 10000011101201011000100-100000001000-1----001110001110000020-1011-10100111010011000-20000100000001010010101100001101101110101100010102101001001010000-1-10110100211100--0110--11003020011001111010-010010001010000000000001001100111101001201000-01020010110000000000000000111111010100002020100102010110?1110111?3000010101001011110000001-00011011100-00000
	Hoplocercus_spinosus 100000110010010110001011101-00-01000-1----001110001110000020-1011-10100101000010000-10000100100001010010101100001101111110101000010002101201001010000-11101101002111000000011011003020011001110010-0110000010100000000000010011001111010002?1000-00-?00101000000000000000001111110001100020101000002001101011011010000010101001011010000001-00011011100-00000
	Pristidactylus_scapulatus 10000011001011011000100-1000000?1000-1----001110001110000020-1011-10100101020110000-10100100000001010{0 1}10101100001101111110101101010002101201001010000-1110110100211100-001110011003020011001111010-011010001010000000000001010100111101100211000-010200101000000000000001-01111110001000020201010020001101011011013000010101001001110000001-00011011100-00000
	Iguana_iguana 10000011001001011000100-{0 1}00000011000-1----001110001110000020-1011-10100101010011000-00000000100001110110101100001101101110101101010002101201001010000-1110110100211100--01110011003020011001111010-011000001010000000000001011100111101100211000-010200111000000000000000001111110001000020201000002001101111011113000010101001011110000001-00011011100-00000
	Polychrus_marmoratus 10000011001001011000100-1000000?1000-1----001110001110000020-1011-10100111010110000-1{0 1}10010000000110001010110100110111111010110101000210120{0 1}001010000-1110110100211100--0110--11003020011001110010-011010001010000000000001210100{0 1}11101100201000-0102000-100000000000000{0 1}101111110101000020101000012001101011011010000010101001001110000001-00011011100-00000
	Crotaphytus_collaris 10000011001011011000100-10000001100{0 1}01----00-11000111001-----1011-10100101010110000-11100100000001010000101100001101111110100001011002101201001010000-1110110100211100000100--11003020011001111010-011010001010000000000001011100111101101201000-0102001110000000000000000{0 3}1111110101000020201000020001101111011113000010101001011110000001-00011011100-00000
	Liolaemus_signifer 10000011001211011000{0 1}00-100000001000-1----00-11000111001-----1011-10101101010010000-1000010001100101000010110{0 1}001101101110100000011002101201001010000-11101101002111000001010011003020011001111010-011000001010000000000001011100111101100211000-010200101000000000000000031111110000000020201100002001101111011110000010101001011110000001-00011011100-00000
	Leiocephalus_carinatus 100000110012110110001011100000021000-1----001110001110000020-1011-10100101020010000-10000100100001010{0 1}10001101001101101110101100011002101201001010000-1110110100211100--01110011003020111001111010-011000001010000000000001211100011101101211000-010200101000000000000000001111110101000020101000022001101{0 1}110111130000101010010?1110000001-00011011100-00000
	Phrynosoma_modestum 1000001?001??101100010--001-00-21000-1----00-11000111001-----1011-1010010102100-1-0-100001001000011000100010000011011110100000?10100021012010010??000-111011010021?100110{0 1}0100110031-0011001110010-010010000010000000000001111100?11100000201000-0102000-1000000000000001-01111100000000000101000002011101111011100000010101001011110000001-00011011100-00000
	Plestiodon_fasciatus 10000000001111011000100-?01-{0 1}0-00100-1----01--1000101000--2--1011-0010110101001000112010011000110100001110100001100110011010-110011112101201011010000-{1 2}?10110100111100000001001100102011100111100--011010000010000000000001001101111101100211100-0202000-1010000000000000001111110000100020101111000101101011011003000010101001001110000011-00011011101100000
	Mabuya_mabouya 10000011001111011000000-100000001000-1----01--1000101000--2--1011-101001010100100011201101100?1101100011111000001001101110101101011002101001011010000-1110110100111100--0111001100102001100111100--011000000010000000000001??1101011101100211100-0202000-10{0 1}0000000000000001111110001000020101111000101101011011003000010101001011110000011-00011011101100000
	Slavoia_darevskii 100000???01??1?110000011001-00-00000-1----00010000101000012111011-00001111000010??1110000?101?0001?1??10001000001?0111111{0 1}1?110{0 1}011012?0?200-1????0?0-11?0??0????1110000000110110??020111001111010-0110100000???00000000001011100{0 1}11101000????0??????00??110000000000000???1111??0000000020101?1?0??101?0?010?????000?010101001??????0???????????????0??00000
	Globaura_venusta 0000000?0????101100010111?1-00-01000-1----00011000101000012111011-10101101000010??0-20100000100101?100100110010010011?11101?10{0 1}001100{1 2}?0100101?00-??0-1110??0????1?100000{0 1}010011003020111001?1?010-011010000010?000000000010111???111010?????????????00????0000000000??????????????????????????????????????????????????????????????????????????????????????00
	Cordylus_niger 10000011001001011000100-0000000??00101----001010001010000020-1011-001011110?010-011120100010101101010010001000001101100110101111010102101001011010000-2-1?1101002111000000011011001030111001111010-011010000010000000000001011100111101001211200-010200101110000000000000001111110000000020101101020101101111011013000010101001011100000011-00011011101100000
	Broadleysaurus_major 10000010001011011000100-00000001100101----001010001010100020-1011-0010110100010-011120100010101101110010101101001101100110101101011002101001011010000-11101101002111000000011011001020011001111010-011010000010000000000001011100111101000211000-01020010101000000000000000111110?0001000201011110201011011110110130000101010010111?0000011-00011011101100000
	Timon_lepidus 10000000101201011000100-00000000000101----000110001010001-2111011-001011110?010-000-20000111101101010010101000001101100110101101010002101001010010000-10101101002111000100-1001100102011100111100--011000001010000000000001011100111101101211000-01020010110000000000000000?1?1110000000020101110020101?01111011000000010101001001110000011-00011011100-00000
	Lacerta_viridis 10000000101201011000100-00000003100101----01--1000101000--2--1011-00101101010111010-20000111101101010010111000001101110110101101011002101201010010000-11101101002011000100-1001100102011100111100--011010001010000000000001011100111101100211000-01020010100000000000000000?1?11100000000201011110{0 2}0101?01111011?13000010101001001110000011-00011011100-00000
	Meyasaurus_diazromerali 100000??????????100010??????????100101----000?0000111000012110-11-1010?101-10111??1011???????????????????11??????1??10??10???1?10??????0????????????????????????????00??000100110??0?0???001?11010-011000????10000000?000?1??110001110?1002?1200-?????0??10?0000000000000001111110??1?000?020?1??0??101????1{0 1}??????0??01010?001??????000?0?????11011?00-000?0
	Paramacellodus_oweni ???????????????11?000?????????????0?????????????????????????????????????????????????????????????????????????????????????????????????????????????????????????????????000000010?110??02011?0??????????1001000001000000000000?????????110?10?2???0???????0??10??000000??0????01?????????????????????????????????????????????????????????0?0???????????1101100011
	Gobinatus_arenosus 100000???????1?110001011000000001000-1----00011000111000012111011-0?000101010?10??0-100?????????01?10010111100001???1101101?0101010111?0?00101??????0-1110??0????111000000010011001020111001?1?00--01{0 1}??000001??00000000001011100{0 1}11101101??0-0??????0011100000000000000???????????0100002010??100????1??111?011???0?001010??????????000??????????????0-00000
	Gilmoreteius_chulsanensis 100000???01??1?110000011{0 1}0000001{0 1}000-1----00011000011000012110-11-00100101-{2 3}0?0-000-10100?10000101010?100111000011011101100001?1010110101001010010000-1-10??0?????1100000000--110??0201??001110011-010000001010?00000000001?11?00?1110?10121??00-010200111000000000??0001-0111????00100002010?010022101101111011103000010101001001?10000001-00011011100-00000
	Teius_teyou 10000001001211011000000-100000011000-1----00011000011000012111011-101001110201101-0-10010010100101110010101001001101100110000101011002101001000010000-11101101001111001000011011003020111001111011-01100000010--00000000001011100111101101211200-010200111000000000000001-011111000010000202010100001011111110111100000101010010{0 1}1110000000000011011100-00020
	Petracola_ventrimaculatus 100000000011010110000011001-00-00000-1----00010000101000012111011-11111111000110000-10110010110101110010001000001101110110101111010102000201010010000-1-1-110????11100--01111011000020011001111011-011000001010000000000001011100111101000211200-010200111000000000000001-0?1?1100000100020201110000-01?01011011000000010101001001110000011-00011011100-00000
	Xantusia_vigilis 10000011001011011000000-111-00-00000-1----01--1000101000--2--1011-0000100103010-1-0-20110100110101101000001000001101111110000101010102101201010010000-1-001100-0211100--011110111--0?011100?11100--0110100000100000000000010111001111010002110110010200101000000000000001-0111111000000002010111002210110101{0 1}011003000010101001001110000011-00011011100-00000
	Tepexisaurus_tepexii ???000???????10?10????????????????00-1----00010?001?10??01???10?????10??????????????????????????0???????0011000011??1?1110???????1??02?0?0????????0???????????????1?000001011011003020?1?0?111??0--011010?000???0000000000???1?0001??0????21?????????0????000000000000001-01111?10????000?0?011??0?????????1101???300?010?01001001?1000000???00???11?00-00000
	Ardeosaurus_brevipes ?0???????????1??100??0????1-??-??000-1----00211000101000???111011-00???1010?0?????1020??????????????????????????????1???10???1?1???????????????????????????????????????????????????????????????????????????????????????????????????1?0????????????????????????????000000?????????0?????00??????????????????????????0??010?0?00???????0?0?100??????11?0??000??
	Eichstaettisaurus_schroederi 000000???01??0??100??00-0?1-??-00000-1----00211000101000002111011-1010?00100000-??0-?0???????????10????0?0?????010??1?0?10???1000???0?10?2?????????????-?0????????????--?11??????????0???00??1?0???01?0100000???0???????00???1????1??0????21?????????00101000000000000001-0111??1000010002?10?0?00????1??10?1??1???0??0101010010??0??0?0???????????1?00-00000
	Gobekko_cretacicus 100000????????0?1000100-0?1-00-000????????1-----???????0??211??11-0?101011000?0-??1020??0?0?0?1?01?0??100???0000??01????????100001?????0?????1????????1??0??0?????????--?111??1??????00??0??????????10???????????00???00?????????????????????????????????????????????????????????????????????????????????????????????????????????????????????????????????????
	Dactylocnemis_pacificus 00000000001001011000100-0?1-00-00000-1----1-----1------0002111011-1011101100000-1-1020110000010001000010001100001001101110-?1000010002101201011010000-1100110????10100--01110011003??001100-11110--0110100000100000000000010011000100010-0211011000-200101000000000000001-011111?0?00000020201010020101101011011000000010101001011000000011-0001?011100-00000
	Gekko_gecko 10000010001211011000000-001-00-00000-1----1-----1------0002111011-101110110000101-102001000000{0 1}001000010001100001001111010-01111111{0 1}0210100101000-000-1-00110100210100--011100110030?001100?11110--0110100000100000000000010111001100011-0211011000-200101000000000000001-31111110001000020201010020101101111011003000010101001011010000011-00010011100-00000
	Coleonyx_variegatus 10000011001001011000100-001-00-00000-1----1-----1------01-2111011-1?11011100000-1-0-20000100011001000010001100001001111010-0101101010210120101000-000-1-001000-0211100--0111001????0?001100?01110--011010000010000000000001111100{0 1}111010002110110020200101000000000000001-3111111000100002020101002010110101101100{0 3}000010101001011010000011-00010011100-00000
	Huehuecuetzpalli_mixtecus 001000???????1??100??012??1-00-01000-1----001110001110000030-1011-1????1?1000?10??0-010???????????????????1???????0?1?01001????00??????????????????????????????????????????1001????0?0?11001?0--??-?11???0000???000??00000?0011???10?0??-?21??1100002000-1000000000000001-0?1?1?10??00000201011??0???0??01111010???020??010?0000?????0?0?00010010011?00-00000
	Dalinghosaurus_longidigitus 100000???01??1?110000011??1-01-21000-1----0???1?00101000??2??1011-1?101101020?11??0-100?????????????????1?110?0?????1?0110????0?010001?01?0??1000-??0-1110???????1?100??000110?10??0201?100??10011?0110?00000???000?000000?????????????????????????????????????????????????????????????????????????????????????????????????????????????????????????????????00
	Xenosaurus_grandis 10000011001001011000100-0100000-010101----01--1000111000--2--1011-10100101020010000-2010001010110101001000110000110110111010111001{0 1}112101201010010000-2110110100211100000001101100302011100211100--011010000010000000000001011101111100000201100-021200101010000000000000031111110100100020101101000001101011011003000010101001001110000011-00011011100-00000
	Pseudopus_apodus 10000011101201111000100-?1000003{0 1}100-1----00111000101000002111011-001001010-000-000-20101010101111010010101100001001111110101101111002101001010010000-1110110100211100001101101100302001100111110--0110001000101021--00000100110111110100020110110212000-1000000000000110031110-0000000000000110000-001--0000------------------------1---------------01100000
	Elgaria_multicarinata 10000011001101011000101111000000110101----00111000101000002111011-1010110103000-000-20100010101001110010101100001001101110100100011002101001011010000-1110110100211100001001001100302001100211110--011010000010100000000001111101111101000211100-0202000-1010000000000001-01111110000100020101101000101101011011110000010101001001110000011-00011011101100000
	Heloderma_suspectum 10000011001101011000100-11000002000101----1-----00101000002111011-0010-11102000-010-20100100001001000010{0 1}01101001101101110100011011102101201010010000-11101100-0211100001001001100302001100111000--011010000011100000000001111101111101010201100-0202000-1000000000000001-01111110000100020001100020101101011011003000010101001001100000011-0001101110100??00
	Lanthanotus_borneensis 10000011101101011000110-000010000100-1----1-----00101000002111011-0010-1110000101-0-1000001001101101001010110010110110{0 1}110100101011002101200-10011000-11101100-0211100001001101100303001100111100---11010000011100000000001011101111101010201100-0202000-1000000000000001-01111100000000020101100022001100011011003000010101001011110000011-00011011101000000
	Varanus_salvator 10000011100101011000010-000010000100-1----01--1000101000--2--1011-001001010000101-0-100000011011010100100110000010011{0 1}1110101000011002101201110011000-1110110100211100001001001100302011100111100--01101001001110000000000101110111110101120110??02020010100000000000000??01111100000100020201100002001101111010013000010101001011110000010000011011101000000
	Aigialosaurus ?0??????????????100??00-??0000000000-1----01--1000101000--2--1011-1????101000?0-??10100?????????????????1?1?0?0?100111111110?????10002?0?1???1???????-11????????????00??00-100110030301?1000?1100-0011???0000???0000?000001????????11010004?110??0102?0??10??0001000000000-?1???00?00100020?0???????????0?011?????{0 1}00???0100000011?00010?000?0010110?00-00000
	Adriosaurus_suessi 1?0000??????????100??00-???????000?????????????????????????????11-00???101000?0-??0-1???????????????????????????????????????00010?????????????????????????????????????????????????????1??????1?0??????????00011?000???000????????????0?????0?????0102001110?00000000000000?0?????0??????????0????????????1?00?????01????1?00010???0??01??0???????????00-00000
	Pontosaurus 1001-0???00??0??0--00?????00??000000-1----0{0 1}1?10001010001-211??11-1???010100000-??0-{0 1}10?????????????????0?0--???1001111111??010101??0??0?2???????????????????????11?0?00000???110030301?100?11000--??????0000???0002?00000?011?????1?0?00?201100-0202?011?0--01---000000000???1?00??0000020?01??00????1???0?0011000001010?000000?001?0?0?0000?0111?0?00-00000
	Najash_rionegrina ????????????????????????????????????????????????????????????????????????????????????????????????????????????????????????????????????????????????????????????????????????000????1003?????????????????????????????????2?00???????????110?1111???00-????001101??000000??01101-111??00----------00--------1???0???????-------------------0000????????????00-000??
	Dinilysia_patagonica ?????????01?00011000000-001-00-00000-1----1-----1------0002101011-0010-11100000-??0-00-00?111?0111010010100--000101-101101-0000111000210?20101?010000-11111100-02111010000010011003031111002?0--0--01??01000011?00022?000??????????11011110?1100-0202001100??00000000001??-?11??00----------00--------1--?????????-------------------????????????????00-00000
	Pachyrhachis_problematicus 100??0???????0??10000?????1-??-00000-1----1-----1------0002111011-0????11?000?0-????00??????????1???????1?0--000????111110?????10??002?0??????????0???????????????1101??00010011003030???002?0--0--?100??0000???00022100001??11??111101111????0???????0??01000000000001100????0-00----------00--------1---0???????-------------------010100010???????00-00000
	Cylindrophis_ruffus 1002-001101100011000000-011-00-0001--1----1-----1------00020-1011-0010-11100000-1-0-00-0001100011001001010110000101-111100-00001100002110201110010000-11111110-02111010-0001001100303101000210--0--010010000011100011000001111101111101000000-00-1---001100-001---000001----110-00----------00--------1---0???????-------------------0101------------00-00000
	Xenopeltis_unicolor 1001-001101100010--000??011-00-0001--1----1-----1------1-----1011-0010-11100000-1-0-00-00001000110010010100--000101-1{0 1}1101-00000100002111201110010000-11111110-02001010-0000--1100301101000211000--000111000011100022100001011101111101111000-00-1---0011001000000000001----110-00----------00--------1------------------------------1---------------00-00000
	Anilius_scytale 1001-001101100010--0000-011-00-0001--1----1-----1------1-----1011-0010-11100000-1-0-00-0000100011001001010110000101-101100-00001000002110201110010000-11111110-020010100000110110030-101000411000--000011000011100011100001011101111101111000-00-1---0011000000000000001----110-00----------00--------1---0???????-------------------0101------------00-00000
	Spathorhynchus_fossorium 100000???????111100000111?1-00-10000-1----1-----???????0002100-11-0?10-111-0000-??0-00-00?1??01100010?1000100000111-1??100-??101011?0??0??010101??0?10??1????10?????00?1??????110?3020111002?1?00--011???000010?0????0??00?????????110?000????0??????000-10--01---0?????????????????????????????????????????????????????????????????????????????????????00000
	Rhineura_floridana 100000000011111111000011111-00-01000-1----1-----00??1?01-----0-11-0010-111-0000-1-0-00-0001010?10001001100100000111-101100000101001102100201010110001-2-10110100211100--01110011003?-011100211100--01101000001000000100000100110111110?00001110110201000-10--01---000111----110?00----------00--------1------------------------------1---------------00-00000
	Bipes_biporus 10000000001111011101-00-011-01-0001--1----1-----00?01001-----0-11-1011-110-00-0-1-0-00-1011010110001000000100000111-10110010-111000112100201010110011-2-1-11011021110001000100110030-011100411000--01001000001000000100000110110111110100001110110200010-10--01---000011----111?10000000020000--------1---0-------00000101000000??1100101------------00-00000
	Blanus_cinereus 10000000001111011001-011001-00-0001--1----1-----1------1-----0-11-0010-110-0000-1-0-1000011000?100010000001000001101101100-0-110000112100201010110011-2-1-1101102111000101010011003?2011100201000--01001000000--0001100000100110111110100000110110-11010-10--01---000011----11???0????-?????00--------1---0--------------------------0101------------00-00000
	Dibamus_novaeguineae 10000010001111011101-00-111-01-0001--1----1-----1------1-----0-11-0010-111-0000-1-1010-001100010000110110-0--000101-111100-01000000{0 1}02100200-0001000000?101000-1-?11001101111010---0-001100310--0--110101000010000000000001101101111101000111100-0201000-10000000000001101?1110-10----------00--------1---0???????-------------------0001------------00-00000
	Becklesius_cataphractus ???????????????11000?00-10????????010???????????001010????????????0010?1?10?0?0-000-20??????????????????101?0?00??011??11???????????????????????????????????????????0??000-1??????????????????????????????0001000000000000?????????110?10?????0???????????????0??0????????????????000??002?10???????101?0??????????00?010?0???????????????????????????11???11
	Neokotus_sanfranciscanus 10?000??0???????100???????????????0?????????????????????????????????????????????????????????????????????????????????????????????????????????????????????????????????000000-????1001???????????????????????00010?0000000000?????????110?101????0??????00??11???00000???00????????????????????????????????0?11?01????????????1?0?????????????????????????????11
;
END;
begin mrbayes;
	set autoclose=yes nowarn=yes;
	outgroup Protorothyris_archeri;
	constraint ingroup = 5-.;
	lset coding=variable rates=gamma; [MkV+G]
	prset applyto=(all) ratepr=variable;
	prset topologypr=constraints(ingroup);
	mcmcp ngen= 40000000 relburnin=yes burninfrac=0.5 printfreq=1000 samplefreq=1000 temp=0.02 nchains=12 nswaps=6 savebrlens=yes;
PROPSET ExtSpr(Tau,V) $prob=10;
PROPSET ExtSS(Tau,V) $prob=15;
PROPSET ExtTbr(Tau,V) $prob=15;
PROPSET ParsSPR(Tau,V) $prob=10;
	mcmc;
	sump;
sumt;
end;
